# Supplementary material for: Tetra­kis(4-meth­oxy­anilinium) hexa­chloridobismuthate(III) chloride monohydrate
Source: Acta Crystallogr Sect E Struct Rep Online. 2012 Apr 21;68(Pt 5):m652. doi: 10.1107/S1600536812017096 (PMC3344373; doi:10.1107/S1600536812017096)
Supplement: Supplementary file 1 [file e-68-0m652-sup1.cif]

##############################################################################
#                                                                            #
# This CIF contains the data in a paper accepted for publication in          #
# Acta Crystallographica Section E. It conforms to the requirements of       #
# Notes for Authors for Acta Crystallographica Section E, and has been       #
# peer reviewed under the auspices of the IUCr Commission on Journals.       #
#                                                                            #
# Full details of the Crystallographic Information File format               #
# are given in the paper "The Crystallographic Information File (CIF):       #
# a New Standard Archive File for Crystallography" by S. R. Hall, F. H.      #
# Allen and I. D. Brown [Acta Cryst. (1991), A47, 655-685].                  #
#                                                                            #
# The current version of the core CIF dictionary is obtainable from          #
# ftp://ftp.iucr.org/pub/cif_core.dic.                                       #
#                                                                            #
# Software is freely available for graphical display of the structure(s)     #
# in this CIF. For information consult the CIF software page                 #
# http://www.iucr.org/resources/cif/software.                                #
#                                                                            #
# This file may be used for bona fide research purposes within the           #
# scientific community so long as proper attribution is given to the journal # 
# article from which it was obtained.                                        #
#                                                                            #
##############################################################################
data_I
_audit_creation_method     SHELXL-97
_chemical_name_systematic
;
Tetrakis(4-methoxyanilinium) hexachloridobismuthate(III) chloride monohydrate
;
_chemical_name_common     ?
_chemical_formula_moiety     '4(C7 H10 N O +), Bi Cl6 3-, Cl -, H2 O'
_chemical_formula_sum     'C28 H42 Bi Cl7 N4 O5'
_chemical_formula_iupac     '(C7 H10 N O)4 [Bi Cl6] Cl, H2 O'
_chemical_formula_weight     971.79
_chemical_melting_point     ?
_symmetry_cell_setting     monoclinic
_symmetry_space_group_name_H-M     'C 2/c'
_symmetry_space_group_name_Hall     '-C 2yc'
loop_
    _symmetry_equiv_pos_as_xyz
    'x, y, z'
    '-x, y, -z+1/2'
    'x+1/2, y+1/2, z'
    '-x+1/2, y+1/2, -z+1/2'
    '-x, -y, -z'
    'x, -y, z-1/2'
    '-x+1/2, -y+1/2, -z'
    'x+1/2, -y+1/2, z-1/2'
_cell_length_a     25.806(5)
_cell_length_b     7.7081(15)
_cell_length_c     19.550(4)
_cell_angle_alpha     90.00
_cell_angle_beta     104.27(3)
_cell_angle_gamma     90.00
_cell_volume     3768.8(13)
_cell_formula_units_Z     4
_cell_measurement_reflns_used     3223
_cell_measurement_theta_min     0
_cell_measurement_theta_max     26
_cell_measurement_temperature     293(2)
_exptl_crystal_description     block
_exptl_crystal_colour     colourless
_exptl_crystal_size_max     0.21
_exptl_crystal_size_mid     0.20
_exptl_crystal_size_min     0.20
_exptl_crystal_density_diffrn     1.713
_exptl_crystal_density_meas     ?
_exptl_crystal_density_method     'not measured'
_exptl_crystal_F_000     1920
_exptl_absorpt_coefficient_mu     5.215
_exptl_absorpt_correction_type     multi-scan
_exptl_absorpt_process_details     '(CrystalClear; Rigaku, 2005)'
_exptl_absorpt_correction_T_min     0.350
_exptl_absorpt_correction_T_max     0.364
_exptl_special_details
;
;
_diffrn_ambient_temperature     293(2)
_diffrn_radiation_type     MoK\a
_diffrn_radiation_wavelength     0.71073
_diffrn_radiation_source     'fine-focus sealed tube'
_diffrn_radiation_monochromator     graphite
_diffrn_measurement_device_type     'Rigaku SCXmini'
_diffrn_measurement_method     'CCD_Profile_fitting'
_diffrn_detector_area_resol_mean     ?
_diffrn_reflns_number     18912
_diffrn_reflns_av_R_equivalents     0.0554
_diffrn_reflns_av_sigmaI/netI     0.0468
_diffrn_reflns_theta_min     3.04
_diffrn_reflns_theta_max     27.49
_diffrn_reflns_theta_full     27.49
_diffrn_measured_fraction_theta_max     0.999
_diffrn_measured_fraction_theta_full     0.999
_diffrn_reflns_limit_h_min     -33
_diffrn_reflns_limit_h_max     33
_diffrn_reflns_limit_k_min     -10
_diffrn_reflns_limit_k_max     10
_diffrn_reflns_limit_l_min     -25
_diffrn_reflns_limit_l_max     25
_diffrn_standards_number     ?
_diffrn_standards_interval_count     ?
_diffrn_standards_interval_time     ?
_diffrn_standards_decay_%     ?
_refine_special_details
;
 Refinement of F^2^ against ALL reflections.  The weighted R-factor wR and
 goodness of fit S are based on F^2^, conventional R-factors R are based
 on F, with F set to zero for negative F^2^. The threshold expression of
 F^2^ > 2sigma(F^2^) is used only for calculating R-factors(gt) etc. and is
 not relevant to the choice of reflections for refinement.  R-factors based
 on F^2^ are statistically about twice as large as those based on F, and R-
 factors based on ALL data will be even larger.
;
_reflns_number_total     4320
_reflns_number_gt     3223
_reflns_threshold_expression     I>2sigma(I)
_refine_ls_structure_factor_coef     Fsqd
_refine_ls_matrix_type     full
_refine_ls_R_factor_all     0.0498
_refine_ls_R_factor_gt     0.0312
_refine_ls_wR_factor_gt     0.0604
_refine_ls_wR_factor_ref     0.0650
_refine_ls_goodness_of_fit_ref     1.068
_refine_ls_restrained_S_all     1.068
_refine_ls_number_reflns     4320
_refine_ls_number_parameters     212
_refine_ls_number_restraints     2
_refine_ls_hydrogen_treatment     mixed
_refine_ls_weighting_scheme     calc
_refine_ls_weighting_details
         'calc w=1/[\s^2^(Fo^2^)+(0.0215P)^2^+0.0000P] where P=(Fo^2^+2Fc^2^)/3'
_atom_sites_solution_hydrogens     geom
_atom_sites_solution_primary     direct
_atom_sites_solution_secondary     difmap
_refine_ls_shift/su_max     0.000
_refine_ls_shift/su_mean     0.000
_refine_diff_density_max     0.456
_refine_diff_density_min     -0.890
_refine_ls_extinction_method     none
_refine_ls_extinction_coef     ?
loop_
    _atom_type_symbol
    _atom_type_description
    _atom_type_scat_dispersion_real
    _atom_type_scat_dispersion_imag
    _atom_type_scat_source
    'C' 'C' 0.0033 0.0016
                         'International Tables Vol C Tables 4.2.6.8 and 6.1.1.4'
    'H' 'H' 0.0000 0.0000
                         'International Tables Vol C Tables 4.2.6.8 and 6.1.1.4'
    'Bi' 'Bi' -4.1077 10.2566
                         'International Tables Vol C Tables 4.2.6.8 and 6.1.1.4'
    'Cl' 'Cl' 0.1484 0.1585
                         'International Tables Vol C Tables 4.2.6.8 and 6.1.1.4'
    'N' 'N' 0.0061 0.0033
                         'International Tables Vol C Tables 4.2.6.8 and 6.1.1.4'
    'O' 'O' 0.0106 0.0060
                         'International Tables Vol C Tables 4.2.6.8 and 6.1.1.4'
_computing_data_collection     'CrystalClear (Rigaku, 2005)'
_computing_cell_refinement     'CrystalClear (Rigaku, 2005)'
_computing_data_reduction     'CrystalClear (Rigaku, 2005)'
_computing_structure_solution     'SHELXS97 (Sheldrick, 2008)'
_computing_structure_refinement     'SHELXL97 (Sheldrick, 2008)'
_computing_molecular_graphics     'SHELXTL (Sheldrick, 2008)'
_computing_publication_material     'SHELXTL (Sheldrick, 2008'
loop_
    _atom_site_type_symbol
    _atom_site_label
    _atom_site_fract_x
    _atom_site_fract_y
    _atom_site_fract_z
    _atom_site_U_iso_or_equiv
    _atom_site_adp_type
    _atom_site_calc_flag
    _atom_site_refinement_flags
    _atom_site_occupancy
    _atom_site_symmetry_multiplicity
    _atom_site_disorder_assembly
    _atom_site_disorder_group
    O O1 0.28804(11) 0.4079(3) 0.34243(14) 0.0518(7) Uani d . 1 1 . .
    N N1 0.07004(13) 0.4069(5) 0.21893(18) 0.0586(9) Uani d . 1 1 . .
    H H1A 0.0550 0.5033 0.2301 0.070 Uiso d RD 1 1 . .
    H H1B 0.0642 0.3995 0.1722 0.070 Uiso d R 1 1 . .
    H H1C 0.0558 0.3152 0.2350 0.070 Uiso d R 1 1 . .
    C C1 0.32410(19) 0.5181(5) 0.3189(3) 0.0680(14) Uani d . 1 1 . .
    H H1D 0.3126 0.6364 0.3197 0.102 Uiso calc R 1 1 . .
    H H1E 0.3249 0.4869 0.2716 0.102 Uiso calc R 1 1 . .
    H H1F 0.3592 0.5057 0.3494 0.102 Uiso calc R 1 1 . .
    C C2 0.21434(17) 0.5117(4) 0.2491(2) 0.0421(9) Uani d . 1 1 . .
    H H2 0.2365 0.5776 0.2283 0.050 Uiso calc R 1 1 . .
    C C3 0.16029(17) 0.5079(4) 0.2199(2) 0.0454(9) Uani d . 1 1 . .
    H H3 0.1458 0.5709 0.1790 0.055 Uiso calc R 1 1 . .
    C C4 0.12749(15) 0.4115(5) 0.2505(2) 0.0404(9) Uani d . 1 1 . .
    C C5 0.14777(17) 0.3185(5) 0.3107(2) 0.0482(10) Uani d . 1 1 . .
    H H5 0.1253 0.2536 0.3313 0.058 Uiso calc R 1 1 . .
    C C6 0.20162(17) 0.3228(5) 0.33989(19) 0.0483(10) Uani d . 1 1 . .
    H H6 0.2156 0.2606 0.3811 0.058 Uiso calc R 1 1 . .
    C C7 0.23587(15) 0.4174(4) 0.30985(19) 0.0358(8) Uani d . 1 1 . .
    O O2 0.23658(13) 0.3700(4) 0.07934(16) 0.0683(9) Uani d . 1 1 . .
    N N2 0.44637(15) 0.5170(4) 0.0738(2) 0.0606(10) Uani d . 1 1 . .
    H H2A 0.4616 0.4253 0.0590 0.073 Uiso d R 1 1 . .
    H H2B 0.4469 0.6062 0.0450 0.073 Uiso d R 1 1 . .
    H H2C 0.4644 0.5447 0.1173 0.073 Uiso d R 1 1 . .
    C C8 0.1924(2) 0.4511(6) 0.0331(3) 0.0781(16) Uani d . 1 1 . .
    H H8A 0.1928 0.4259 -0.0149 0.117 Uiso calc R 1 1 . .
    H H8B 0.1945 0.5742 0.0405 0.117 Uiso calc R 1 1 . .
    H H8C 0.1598 0.4081 0.0422 0.117 Uiso calc R 1 1 . .
    C C9 0.32753(18) 0.3409(5) 0.1260(2) 0.0548(11) Uani d . 1 1 . .
    H H9 0.3199 0.2725 0.1614 0.066 Uiso calc R 1 1 . .
    C C10 0.37990(17) 0.3753(5) 0.1258(2) 0.0545(11) Uani d . 1 1 . .
    H H10 0.4075 0.3304 0.1613 0.065 Uiso calc R 1 1 . .
    C C11 0.35099(19) 0.5412(5) 0.0212(2) 0.0500(11) Uani d . 1 1 . .
    H H11 0.3588 0.6095 -0.0141 0.060 Uiso calc R 1 1 . .
    C C12 0.28621(17) 0.4080(5) 0.0733(2) 0.0450(10) Uani d . 1 1 . .
    C C13 0.29834(18) 0.5055(4) 0.0210(2) 0.0500(10) Uani d . 1 1 . .
    H H13 0.2709 0.5483 -0.0153 0.060 Uiso calc R 1 1 . .
    C C14 0.39129(17) 0.4754(4) 0.0737(2) 0.0425(9) Uani d . 1 1 . .
    Bi Bi1 0.0000 0.5000 0.0000 0.03569(7) Uani d S 1 2 . .
    Cl Cl2 0.06254(4) 0.23985(12) 0.06560(5) 0.0521(3) Uani d . 1 1 . .
    Cl Cl3 0.05299(4) 0.74622(13) 0.08758(6) 0.0610(3) Uani d . 1 1 . .
    Cl Cl4 -0.05859(5) 0.44282(15) 0.09398(6) 0.0623(3) Uani d . 1 1 . .
    O O3 0.0000 0.6668(7) 0.2500 0.112(2) Uani d SD 1 2 . .
    Cl Cl1 0.0000 0.0822(2) 0.2500 0.0579(4) Uani d S 1 2 . .
    H H3B 0.0155(18) 0.741(2) 0.230(3) 0.15(3) Uiso d D 1 1 . .
loop_
    _atom_site_aniso_label
    _atom_site_aniso_U_11
    _atom_site_aniso_U_22
    _atom_site_aniso_U_33
    _atom_site_aniso_U_12
    _atom_site_aniso_U_13
    _atom_site_aniso_U_23
    O1 0.0405(18) 0.0500(16) 0.0567(17) -0.0059(14) -0.0034(14) 0.0099(14)
    N1 0.038(2) 0.071(2) 0.068(2) -0.0017(19) 0.0168(19) -0.007(2)
    C1 0.040(3) 0.066(3) 0.090(4) -0.011(2) 0.000(3) 0.011(2)
    C2 0.042(2) 0.042(2) 0.042(2) -0.0055(18) 0.0093(18) 0.0060(18)
    C3 0.043(3) 0.049(2) 0.042(2) 0.0016(19) 0.0056(18) 0.0119(19)
    C4 0.032(2) 0.043(2) 0.049(2) -0.0043(18) 0.0152(19) -0.0112(19)
    C5 0.050(3) 0.047(2) 0.055(3) -0.0081(19) 0.027(2) 0.001(2)
    C6 0.063(3) 0.047(2) 0.036(2) -0.002(2) 0.012(2) 0.0077(18)
    C7 0.039(2) 0.0319(19) 0.034(2) -0.0023(17) 0.0050(18) -0.0041(16)
    O2 0.047(2) 0.083(2) 0.078(2) -0.0194(17) 0.0213(18) -0.0023(18)
    N2 0.049(2) 0.054(2) 0.081(3) -0.0016(16) 0.021(2) -0.0125(17)
    C8 0.045(3) 0.082(3) 0.107(4) -0.006(3) 0.018(3) -0.021(3)
    C9 0.059(3) 0.052(2) 0.055(3) -0.010(2) 0.016(2) 0.010(2)
    C10 0.054(3) 0.047(2) 0.052(3) -0.001(2) -0.006(2) 0.006(2)
    C11 0.056(3) 0.047(2) 0.053(3) 0.0013(19) 0.025(2) 0.0025(19)
    C12 0.047(3) 0.040(2) 0.051(3) -0.010(2) 0.019(2) -0.0103(19)
    C13 0.049(3) 0.054(2) 0.046(2) 0.013(2) 0.010(2) 0.002(2)
    C14 0.040(2) 0.034(2) 0.055(2) -0.0028(17) 0.015(2) -0.0067(18)
    Bi1 0.02767(12) 0.03032(11) 0.04936(13) 0.00127(9) 0.01004(9) 0.00439(10)
    Cl2 0.0438(6) 0.0471(5) 0.0623(6) 0.0162(5) 0.0072(5) 0.0057(5)
    Cl3 0.0500(7) 0.0438(6) 0.0786(8) -0.0087(5) -0.0047(6) -0.0071(5)
    Cl4 0.0548(8) 0.0659(6) 0.0779(8) -0.0033(5) 0.0387(6) 0.0005(6)
    O3 0.078(4) 0.056(3) 0.217(7) 0.000 0.063(5) 0.000
    Cl1 0.0523(10) 0.0516(8) 0.0652(10) 0.000 0.0056(8) 0.000
_geom_special_details
;
 All esds (except the esd in the dihedral angle between two l.s. planes)
 are estimated using the full covariance matrix.  The cell esds are taken
 into account individually in the estimation of esds in distances, angles
 and torsion angles; correlations between esds in cell parameters are only
 used when they are defined by crystal symmetry.  An approximate (isotropic)
 treatment of cell esds is used for estimating esds involving l.s. planes.
;
loop_
    _geom_bond_atom_site_label_1
    _geom_bond_atom_site_label_2
    _geom_bond_site_symmetry_2
    _geom_bond_distance
    _geom_bond_publ_flag
    O1 C7 . 1.342(4) ?
    O1 C1 . 1.418(5) ?
    N1 C4 . 1.459(5) ?
    N1 H1A . 0.8902 ?
    N1 H1B . 0.8898 ?
    N1 H1C . 0.8890 ?
    C1 H1D . 0.9600 ?
    C1 H1E . 0.9600 ?
    C1 H1F . 0.9600 ?
    C2 C3 . 1.371(5) ?
    C2 C7 . 1.386(5) ?
    C2 H2 . 0.9300 ?
    C3 C4 . 1.370(5) ?
    C3 H3 . 0.9300 ?
    C4 C5 . 1.367(5) ?
    C5 C6 . 1.367(5) ?
    C5 H5 . 0.9300 ?
    C6 C7 . 1.383(5) ?
    C6 H6 . 0.9300 ?
    O2 C12 . 1.347(4) ?
    O2 C8 . 1.414(5) ?
    N2 C14 . 1.456(5) ?
    N2 H2A . 0.8910 ?
    N2 H2B . 0.8910 ?
    N2 H2C . 0.8890 ?
    C8 H8A . 0.9600 ?
    C8 H8B . 0.9600 ?
    C8 H8C . 0.9600 ?
    C9 C10 . 1.378(5) ?
    C9 C12 . 1.387(5) ?
    C9 H9 . 0.9300 ?
    C10 C14 . 1.368(5) ?
    C10 H10 . 0.9300 ?
    C11 C14 . 1.365(6) ?
    C11 C13 . 1.385(6) ?
    C11 H11 . 0.9300 ?
    C12 C13 . 1.367(5) ?
    C13 H13 . 0.9300 ?
    Bi1 Cl4 5_565 2.6881(12) ?
    Bi1 Cl4 . 2.6881(12) ?
    Bi1 Cl3 . 2.6925(11) ?
    Bi1 Cl3 5_565 2.6925(11) ?
    Bi1 Cl2 . 2.6927(10) ?
    Bi1 Cl2 5_565 2.6927(10) ?
    O3 H3B . 0.846(10) ?
loop_
    _geom_angle_atom_site_label_1
    _geom_angle_atom_site_label_2
    _geom_angle_atom_site_label_3
    _geom_angle_site_symmetry_1
    _geom_angle_site_symmetry_3
    _geom_angle
    _geom_angle_publ_flag
    C7 O1 C1 . . 118.4(3) ?
    C4 N1 H1A . . 109.5 ?
    C4 N1 H1B . . 109.4 ?
    H1A N1 H1B . . 109.4 ?
    C4 N1 H1C . . 109.6 ?
    H1A N1 H1C . . 109.5 ?
    H1B N1 H1C . . 109.4 ?
    O1 C1 H1D . . 109.5 ?
    O1 C1 H1E . . 109.5 ?
    H1D C1 H1E . . 109.5 ?
    O1 C1 H1F . . 109.5 ?
    H1D C1 H1F . . 109.5 ?
    H1E C1 H1F . . 109.5 ?
    C3 C2 C7 . . 119.9(4) ?
    C3 C2 H2 . . 120.1 ?
    C7 C2 H2 . . 120.1 ?
    C4 C3 C2 . . 120.3(4) ?
    C4 C3 H3 . . 119.9 ?
    C2 C3 H3 . . 119.9 ?
    C5 C4 C3 . . 120.9(4) ?
    C5 C4 N1 . . 119.0(4) ?
    C3 C4 N1 . . 120.1(4) ?
    C6 C5 C4 . . 118.8(4) ?
    C6 C5 H5 . . 120.6 ?
    C4 C5 H5 . . 120.6 ?
    C5 C6 C7 . . 121.7(4) ?
    C5 C6 H6 . . 119.1 ?
    C7 C6 H6 . . 119.1 ?
    O1 C7 C6 . . 116.2(3) ?
    O1 C7 C2 . . 125.4(3) ?
    C6 C7 C2 . . 118.5(4) ?
    C12 O2 C8 . . 118.8(4) ?
    C14 N2 H2A . . 109.5 ?
    C14 N2 H2B . . 109.6 ?
    H2A N2 H2B . . 109.3 ?
    C14 N2 H2C . . 109.6 ?
    H2A N2 H2C . . 109.4 ?
    H2B N2 H2C . . 109.5 ?
    O2 C8 H8A . . 109.5 ?
    O2 C8 H8B . . 109.5 ?
    H8A C8 H8B . . 109.5 ?
    O2 C8 H8C . . 109.5 ?
    H8A C8 H8C . . 109.5 ?
    H8B C8 H8C . . 109.5 ?
    C10 C9 C12 . . 120.1(4) ?
    C10 C9 H9 . . 120.0 ?
    C12 C9 H9 . . 120.0 ?
    C14 C10 C9 . . 120.1(4) ?
    C14 C10 H10 . . 119.9 ?
    C9 C10 H10 . . 119.9 ?
    C14 C11 C13 . . 119.6(4) ?
    C14 C11 H11 . . 120.2 ?
    C13 C11 H11 . . 120.2 ?
    O2 C12 C13 . . 125.7(4) ?
    O2 C12 C9 . . 115.3(4) ?
    C13 C12 C9 . . 119.0(4) ?
    C12 C13 C11 . . 120.8(4) ?
    C12 C13 H13 . . 119.6 ?
    C11 C13 H13 . . 119.6 ?
    C11 C14 C10 . . 120.4(4) ?
    C11 C14 N2 . . 118.8(4) ?
    C10 C14 N2 . . 120.8(4) ?
    Cl4 Bi1 Cl4 5_565 . 180.00(3) ?
    Cl4 Bi1 Cl3 5_565 . 92.06(4) ?
    Cl4 Bi1 Cl3 . . 87.94(4) ?
    Cl4 Bi1 Cl3 5_565 5_565 87.94(4) ?
    Cl4 Bi1 Cl3 . 5_565 92.06(4) ?
    Cl3 Bi1 Cl3 . 5_565 180.00(7) ?
    Cl4 Bi1 Cl2 5_565 . 94.33(4) ?
    Cl4 Bi1 Cl2 . . 85.67(4) ?
    Cl3 Bi1 Cl2 . . 94.08(4) ?
    Cl3 Bi1 Cl2 5_565 . 85.92(4) ?
    Cl4 Bi1 Cl2 5_565 5_565 85.67(4) ?
    Cl4 Bi1 Cl2 . 5_565 94.33(4) ?
    Cl3 Bi1 Cl2 . 5_565 85.92(4) ?
    Cl3 Bi1 Cl2 5_565 5_565 94.08(4) ?
    Cl2 Bi1 Cl2 . 5_565 180.00(6) ?
loop_
    _geom_torsion_atom_site_label_1
    _geom_torsion_atom_site_label_2
    _geom_torsion_atom_site_label_3
    _geom_torsion_atom_site_label_4
    _geom_torsion_site_symmetry_1
    _geom_torsion_site_symmetry_2
    _geom_torsion_site_symmetry_3
    _geom_torsion_site_symmetry_4
    _geom_torsion
    _geom_torsion_publ_flag
    C7 C2 C3 C4 . . . . 0.2(5) ?
    C2 C3 C4 C5 . . . . 0.4(6) ?
    C2 C3 C4 N1 . . . . -179.6(3) ?
    C3 C4 C5 C6 . . . . -0.2(6) ?
    N1 C4 C5 C6 . . . . 179.8(3) ?
    C4 C5 C6 C7 . . . . -0.5(6) ?
    C1 O1 C7 C6 . . . . -172.6(4) ?
    C1 O1 C7 C2 . . . . 8.1(5) ?
    C5 C6 C7 O1 . . . . -178.4(3) ?
    C5 C6 C7 C2 . . . . 1.0(5) ?
    C3 C2 C7 O1 . . . . 178.5(3) ?
    C3 C2 C7 C6 . . . . -0.8(5) ?
    C12 C9 C10 C14 . . . . -0.2(6) ?
    C8 O2 C12 C13 . . . . -7.6(6) ?
    C8 O2 C12 C9 . . . . 172.2(4) ?
    C10 C9 C12 O2 . . . . -178.5(3) ?
    C10 C9 C12 C13 . . . . 1.2(6) ?
    O2 C12 C13 C11 . . . . 177.9(4) ?
    C9 C12 C13 C11 . . . . -1.8(6) ?
    C14 C11 C13 C12 . . . . 1.3(6) ?
    C13 C11 C14 C10 . . . . -0.2(6) ?
    C13 C11 C14 N2 . . . . -178.9(3) ?
    C9 C10 C14 C11 . . . . -0.3(6) ?
    C9 C10 C14 N2 . . . . 178.3(3) ?
loop_
    _geom_hbond_atom_site_label_D
    _geom_hbond_atom_site_label_H
    _geom_hbond_atom_site_label_A
    _geom_hbond_site_symmetry_A
    _geom_hbond_distance_DH
    _geom_hbond_distance_HA
    _geom_hbond_distance_DA
    _geom_hbond_angle_DHA
    N1 H1A O3 . 0.89 2.01 2.862(5) 160.7
    N1 H1B Cl2 . 0.89 2.41 3.224(4) 151.9
    N1 H1C Cl1 . 0.89 2.37 3.231(4) 164.7
    N2 H2A Cl3 3_545 0.89 2.67 3.411(4) 141.2
    N2 H2A Cl2 7 0.89 2.68 3.330(4) 130.5
    N2 H2B Cl4 3 0.89 2.78 3.312(3) 119.5
    N2 H2B Cl3 7_565 0.89 2.83 3.648(4) 153.2
    N2 H2C Cl1 3 0.89 2.55 3.418(4) 167.0
    O3 H3B Cl1 1_565 0.846(10) 2.70(2) 3.202(6) 119(2)
data_global
_journal_date_recd_electronic     2012-04-08
_journal_date_accepted     2012-04-18
_journal_name_full     'Acta Crystallographica, Section E'
_journal_year     2012
_journal_volume     68
_journal_issue      5
_journal_page_first     m652
_journal_page_last     m652
_journal_paper_category     QM
_journal_paper_doi     10.1107/S1600536812017096
_journal_coeditor_code     XU5513
_publ_contact_author_name     'Ming-Liang Liu'
_publ_contact_author_address
;
College of Chemistry and Chemical Engineering, Southeast University,
Nanjing 211189, People's Republic of China
;
_publ_contact_author_email     jgsdxlml@163.com
_publ_contact_author_fax     ?
_publ_contact_author_phone     ?
_publ_section_title
;
Tetrakis(4-methoxyanilinium) hexachloridobismuthate(III) chloride monohydrate
;
loop_
    _publ_author_name
    _publ_author_address
    'Liu, Ming-Liang'
;
Ordered Matter Science Research Center, Southeast University,
Nanjing 211189, People's Republic of China
;
_iucr_refine_instructions_details
;
TITL q                           New: C2/c
CELL  0.71073   25.8060    7.7081   19.5500    90.000   104.270    90.000
ZERR  4           0.0050    0.0015    0.0040     0.000     0.030     0.000
LATT 7
SYMM             - X ,              Y ,    0.50000 - Z
SFAC C  H  Bi Cl N  O
UNIT 112 168 4 28 16 20
L.S. 11
ACTA
BOND $H
HTAB N1    O3
HTAB N1    Cl2
HTAB N1    Cl1
HTAB N2    Cl3_$1
HTAB N2    Cl2_$2
HTAB N2    Cl4_$3
HTAB N2    Cl3_$4
HTAB N2    Cl1_$3
HTAB O3    Cl1_$5
EQIV $1  x+1/2, y-1/2, z
EQIV $2  -x+1/2, -y+1/2, -z
EQIV $3  x+1/2, y+1/2, z
EQIV $4  -x+1/2, -y+3/2, -z
EQIV $5  x, y+1, z
FMAP 2
PLAN 0
CONF
DFIX 0.85 0.01 O3 H3B
DFIX 2.1 0.01 H1A H3B
FREE H3B  Q14
FREE H3B  Q15
FREE Q2   Q14
FREE Q13  Q14
FREE Q14  Q17
FREE Cl4  Q14
WGHT    0.021500
FVAR       0.11676
O1    6    0.288041    0.407894    0.342429    11.00000    0.04055    0.04997 =
         0.05669    0.00990   -0.00338   -0.00590
N1    5    0.070043    0.406864    0.218927    11.00000    0.03831    0.07101 =
         0.06842   -0.00667    0.01680   -0.00173
AFIX   3
H1A   2    0.055013    0.503274    0.230127    11.00000   -1.20000
H1B   2    0.064213    0.399474    0.172227    11.00000   -1.20000
H1C   2    0.055813    0.315174    0.235027    11.00000   -1.20000
AFIX   0
C1    1    0.324096    0.518133    0.318888    11.00000    0.03993    0.06598 =
         0.08994    0.01104    0.00040   -0.01145
AFIX 137
H1D   2    0.312580    0.636384    0.319671    11.00000   -1.50000
H1E   2    0.324872    0.486917    0.271614    11.00000   -1.50000
H1F   2    0.359245    0.505733    0.349442    11.00000   -1.50000
AFIX   0
C2    1    0.214336    0.511739    0.249148    11.00000    0.04237    0.04152 =
         0.04181    0.00601    0.00934   -0.00548
AFIX  43
H2    2    0.236495    0.577552    0.228321    11.00000   -1.20000
AFIX   0
C3    1    0.160291    0.507851    0.219858    11.00000    0.04257    0.04896 =
         0.04219    0.01191    0.00558    0.00164
AFIX  43
H3    2    0.145850    0.570887    0.179049    11.00000   -1.20000
AFIX   0
C4    1    0.127494    0.411484    0.250472    11.00000    0.03154    0.04299 =
         0.04928   -0.01120    0.01521   -0.00427
C5    1    0.147771    0.318537    0.310663    11.00000    0.05020    0.04706 =
         0.05457    0.00100    0.02697   -0.00807
AFIX  43
H5    2    0.125334    0.253569    0.331343    11.00000   -1.20000
AFIX   0
C6    1    0.201624    0.322841    0.339893    11.00000    0.06279    0.04665 =
         0.03564    0.00766    0.01235   -0.00159
AFIX  43
H6    2    0.215609    0.260579    0.381053    11.00000   -1.20000
AFIX   0
C7    1    0.235875    0.417404    0.309848    11.00000    0.03925    0.03192 =
         0.03395   -0.00411    0.00498   -0.00227
O2    6    0.236582    0.370002    0.079337    11.00000    0.04739    0.08308 =
         0.07761   -0.00227    0.02126   -0.01937
N2    5    0.446372    0.516965    0.073781    11.00000    0.04898    0.05416 =
         0.08135   -0.01246    0.02134   -0.00160
AFIX   3
H2A   2    0.461602    0.425275    0.058971    11.00000   -1.20000
H2B   2    0.446902    0.606175    0.044981    11.00000   -1.20000
H2C   2    0.464412    0.544675    0.117281    11.00000   -1.20000
AFIX   0
C8    1    0.192399    0.451065    0.033096    11.00000    0.04450    0.08180 =
         0.10732   -0.02135    0.01770   -0.00646
AFIX 137
H8A   2    0.192826    0.425867   -0.014851    11.00000   -1.50000
H8B   2    0.194536    0.574246    0.040503    11.00000   -1.50000
H8C   2    0.159841    0.408116    0.042244    11.00000   -1.50000
AFIX   0
C9    1    0.327527    0.340866    0.125983    11.00000    0.05883    0.05211 =
         0.05458    0.00957    0.01615   -0.01045
AFIX  43
H9    2    0.319882    0.272465    0.161442    11.00000   -1.20000
AFIX   0
C10   1    0.379896    0.375336    0.125827    11.00000    0.05431    0.04740 =
         0.05184    0.00571   -0.00572   -0.00073
AFIX  43
H10   2    0.407537    0.330435    0.161263    11.00000   -1.20000
AFIX   0
C11   1    0.350994    0.541152    0.021224    11.00000    0.05595    0.04727 =
         0.05302    0.00245    0.02534    0.00125
AFIX  43
H11   2    0.358841    0.609472   -0.014124    11.00000   -1.20000
AFIX   0
C12   1    0.286210    0.408028    0.073340    11.00000    0.04717    0.04007 =
         0.05126   -0.01028    0.01891   -0.01021
C13   1    0.298344    0.505455    0.020982    11.00000    0.04873    0.05418 =
         0.04614    0.00239    0.00976    0.01272
AFIX  43
H13   2    0.270913    0.548313   -0.015256    11.00000   -1.20000
AFIX   0
C14   1    0.391291    0.475450    0.073657    11.00000    0.03994    0.03400 =
         0.05546   -0.00673    0.01530   -0.00283
BI1   3    0.000000    0.500000    0.000000    10.50000    0.02767    0.03032 =
         0.04936    0.00439    0.01004    0.00127
CL2   4    0.062541    0.239847    0.065604    11.00000    0.04380    0.04708 =
         0.06233    0.00571    0.00718    0.01616
CL3   4    0.052993    0.746224    0.087581    11.00000    0.04996    0.04378 =
         0.07859   -0.00715   -0.00472   -0.00871
CL4   4   -0.058594    0.442823    0.093979    11.00000    0.05480    0.06586 =
         0.07789    0.00047    0.03866   -0.00334
O3    6    0.000000    0.666754    0.250000    10.50000    0.07785    0.05560 =
         0.21689    0.00000    0.06267    0.00000
CL1   4    0.000000    0.082160    0.250000    10.50000    0.05227    0.05159 =
         0.06524    0.00000    0.00560    0.00000
H3B   2    0.015452    0.740970    0.230049    11.00000    0.15377
HKLF 4
REM  q                           New: C2/c
REM R1 =  0.0312 for   3223 Fo > 4sig(Fo)  and  0.0498 for all   4320 data
REM    212 parameters refined using      2 restraints
END
WGHT      0.0215      0.0000
REM Highest difference peak  0.456,  deepest hole -0.890,  1-sigma level  0.093
Q1    1  -0.0800  0.4371  0.0521  11.00000  0.05    0.46
Q2    1   0.0608  0.5118  0.1873  11.00000  0.05    0.40
Q3    1   0.0489  0.7430  0.1373  11.00000  0.05    0.36
Q4    1   0.0059  0.7573  0.0535  11.00000  0.05    0.36
Q5    1   0.0408  0.4887  0.0375  11.00000  0.05    0.35
Q6    1  -0.0537  0.3624  0.0562  11.00000  0.05    0.33
Q7    1  -0.0749  0.5621  0.0541  11.00000  0.05    0.32
Q8    1   0.1124  0.3618  0.0696  11.00000  0.05    0.31
Q9    1   0.0229  0.7221  0.1108  11.00000  0.05    0.30
Q10   1   0.1409  0.1804  0.2506  11.00000  0.05    0.29
Q11   1   0.0101  0.8229  0.0952  11.00000  0.05    0.29
Q12   1   0.0017  0.5243  0.0957  11.00000  0.05    0.29
Q13   1  -0.0076  0.5542  0.1810  11.00000  0.05    0.28
Q14   1   0.0598  0.2428  0.1348  11.00000  0.05    0.28
Q15   1  -0.0004  0.5799  0.1259  11.00000  0.05    0.27
Q16   1   0.4304  0.3499  0.2248  11.00000  0.05    0.27
Q17   1  -0.0607  0.6440  0.0495  11.00000  0.05    0.27
Q18   1   0.0891  0.7359  0.0698  11.00000  0.05    0.27
Q19   1  -0.1025  0.3645  0.0341  11.00000  0.05    0.27
Q20   1  -0.1041  0.5021  0.0920  11.00000  0.05    0.26
;
