# Supplementary material for: Tetra­kis(4-meth­oxy­anilinium) hexa­chloridobismuthate(III) chloride monohydrate
Source: Acta Crystallogr Sect E Struct Rep Online. 2012 Apr 21;68(Pt 5):m652. doi: 10.1107/S1600536812017096 (PMC3344373; doi:10.1107/S1600536812017096)
Supplement: Supplementary file 2 [file e-68-0m652-Isup2.hkl]

# 
# h,k,l, Fc-squared, Fo-squared, sigma(Fo-squared) and status flag 
# 
data_I
_shelx_title ' q                           New: C2/c' 
_shelx_refln_list_code          4 
_shelx_F_calc_maximum      544.24 
_exptl_crystal_F_000      1920.00 
_reflns_d_resolution_high  0.7700 
 
loop_ 
 _symmetry_equiv_pos_as_xyz 
 'x, y, z' 
 '-x, y, -z+1/2' 
 'x+1/2, y+1/2, z' 
 '-x+1/2, y+1/2, -z+1/2' 
 '-x, -y, -z' 
 'x, -y, z-1/2' 
 '-x+1/2, -y+1/2, -z' 
 'x+1/2, -y+1/2, z-1/2' 
 
_cell_length_a    25.8060 
_cell_length_b     7.7081 
_cell_length_c    19.5500 
_cell_angle_alpha  90.000 
_cell_angle_beta  104.270 
_cell_angle_gamma  90.000 
 
_shelx_F_squared_multiplier     1.000 
 
loop_ 
 _refln_index_h 
 _refln_index_k 
 _refln_index_l 
 _refln_F_squared_calc 
 _refln_F_squared_meas 
 _refln_F_squared_sigma 
 _refln_observed_status 
   4   0   0   162550.88   115681.05   2792.78 o 
   6   0   0    41851.34    39274.04    677.61 o 
   8   0   0     2269.50     2791.69    195.23 o 
  10   0   0     6863.98     7029.51    278.35 o 
  12   0   0    16948.70    16523.75    741.07 o 
  14   0   0   131213.03   142035.84   5432.81 o 
  16   0   0   122535.45   130887.15   5455.70 o 
  18   0   0   111221.96   116179.14   5127.55 o 
  20   0   0    49210.72    51887.71   2608.68 o 
  22   0   0    11629.30    12848.29    986.00 o 
  24   0   0     7803.08     7533.61    785.98 o 
  26   0   0     3850.17     4244.28    612.74 o 
  28   0   0     5588.70     6105.00    782.90 o 
  30   0   0     7105.03     7536.86    965.21 o 
  32   0   0     6591.41     6256.61    927.20 o 
   3   1   0   111217.09   106559.45   1819.98 o 
   5   1   0    47886.92    48918.75    697.27 o 
   7   1   0    23450.70    23740.78    307.15 o 
   9   1   0    23694.58    24235.72    342.49 o 
  11   1   0    22753.62    21731.46    331.44 o 
  13   1   0    73840.61    80867.30   2149.25 o 
  15   1   0    43784.57    42936.39   1127.71 o 
  17   1   0    42471.86    43770.43   1410.70 o 
  19   1   0    11972.04    12905.81    623.73 o 
  21   1   0    20454.69    21539.65    978.93 o 
  23   1   0     5900.54     5896.97    562.87 o 
  25   1   0    10896.38    10839.01    699.08 o 
  27   1   0     5001.15     5358.72    520.85 o 
  29   1   0     4779.17     4508.32    502.68 o 
  31   1   0     8070.73     8399.45    758.90 o 
   0   2   0   219567.25   200801.70   2634.22 o 
   2   2   0    10963.06    10861.57    132.12 o 
   4   2   0    68052.95    70327.48    882.44 o 
   6   2   0   110513.91   115087.36   1465.43 o 
   8   2   0    82457.05    83509.54   1649.01 o 
  10   2   0    98280.05    98096.20   1536.04 o 
  12   2   0    41581.12    39761.65    701.59 o 
  14   2   0    37571.45    37405.87    706.69 o 
  16   2   0    17414.66    17325.17    471.69 o 
  18   2   0    23413.30    22608.46    618.97 o 
  20   2   0    16900.25    16795.08    753.57 o 
  22   2   0    14765.45    15716.57    805.71 o 
  24   2   0    16624.27    17311.09    916.17 o 
  26   2   0    12514.37    12567.68    800.93 o 
  28   2   0     9199.45     9084.44    680.74 o 
  30   2   0     5298.08     5565.97    567.10 o 
   1   3   0    46714.56    46345.16    488.90 o 
   3   3   0    61575.95    63200.57    739.28 o 
   5   3   0    46445.04    49038.96    753.93 o 
   7   3   0    37020.22    38577.31    588.09 o 
   9   3   0    28556.15    30244.97    534.63 o 
  11   3   0    36903.10    37935.23    814.43 o 
  13   3   0    29168.16    30501.02    690.35 o 
  15   3   0    27142.81    26969.00    684.50 o 
  17   3   0    26640.11    26494.16    662.73 o 
  19   3   0    21784.14    21913.96    712.17 o 
  21   3   0     8383.09     9553.75    557.50 o 
  23   3   0    14987.57    13957.52    761.35 o 
  25   3   0     7062.35     6479.80    525.86 o 
  27   3   0     5504.57     5752.36    640.65 o 
  29   3   0     3682.03     4089.91    463.53 o 
   0   4   0   101785.41   103417.59   1781.98 o 
   2   4   0   100002.47    99496.38   1244.75 o 
   4   4   0    30445.34    31734.76    468.07 o 
   6   4   0    25877.46    26531.15    440.50 o 
   8   4   0     1196.36     1290.75     92.68 o 
  10   4   0     6635.92     6823.57    208.42 o 
  12   4   0    16766.25    16828.72    411.22 o 
  14   4   0    25347.46    25690.41    633.45 o 
  16   4   0    29683.06    28791.68    828.29 o 
  18   4   0    34443.25    34171.88    921.98 o 
  20   4   0    23926.69    24054.49   1039.18 o 
  22   4   0     7354.24     7549.62    516.25 o 
  24   4   0     3279.66     3606.22    381.46 o 
  26   4   0     2837.51     2664.09    374.35 o 
  28   4   0     3322.76     3350.30    420.93 o 
   1   5   0    27365.00    27236.03    396.10 o 
   3   5   0    28055.09    28453.29    442.93 o 
   5   5   0    55335.18    56441.10    912.81 o 
   7   5   0    39171.68    38679.46    698.82 o 
   9   5   0    46587.57    45036.57   1003.11 o 
  11   5   0    29811.96    30260.84    692.08 o 
  13   5   0    25840.96    25624.90    650.55 o 
  15   5   0    21444.35    21444.57    625.90 o 
  17   5   0     5679.84     6138.72    282.52 o 
  19   5   0    18697.43    18423.99    701.67 o 
  21   5   0     6404.19     6782.16    460.80 o 
  23   5   0    11104.60    10984.94    658.86 o 
  25   5   0     6893.79     6660.29    593.50 o 
  27   5   0     7214.15     6561.94    564.24 o 
   0   6   0     3918.03     3996.28    145.44 o 
   2   6   0     4883.37     4761.46    122.60 o 
   4   6   0    10591.79    10530.02    252.48 o 
   6   6   0    44808.57    44409.24    827.67 o 
   8   6   0    31237.26    30673.67    646.49 o 
  10   6   0    31184.83    29993.74    684.79 o 
  12   6   0    20797.04    19799.04    615.13 o 
  14   6   0     4339.40     4178.32    223.91 o 
  16   6   0     2235.91     2520.82    197.14 o 
  18   6   0     3019.42     2966.14    225.86 o 
  20   6   0     6452.13     5736.63    438.33 o 
  22   6   0     5117.60     4996.34    415.16 o 
  24   6   0     6913.41     6216.48    682.80 o 
   1   7   0    11774.21    12186.51    519.96 o 
   3   7   0    17906.89    18738.11    704.99 o 
   5   7   0    21691.71    21585.19    831.13 o 
   7   7   0    16545.06    16588.71    683.10 o 
   9   7   0    17445.94    17154.38    715.56 o 
  11   7   0    11621.18    12069.07    613.83 o 
  13   7   0    13763.78    13484.27    523.93 o 
  15   7   0     7646.77     7396.63    370.06 o 
  17   7   0     4563.71     5895.73    719.11 o 
  19   7   0     8550.47     8064.76    660.83 o 
  21   7   0     5029.33     2654.21   1941.65 o 
  23   7   0     5442.68     4017.03    607.15 o 
   0   8   0    15483.63    16025.47   1001.43 o 
   2   8   0    12119.34    12865.11    603.82 o 
   4   8   0     7949.88     7866.13    462.75 o 
   6   8   0     4657.10     4991.30    374.36 o 
   8   8   0     3352.55     3237.95    313.86 o 
  10   8   0     4310.83     3992.49    340.89 o 
  12   8   0     4225.74     4254.16    376.22 o 
  14   8   0     5252.67     5214.59    447.13 o 
  16   8   0     6456.32     6620.36    553.59 o 
  18   8   0     6578.32     6642.88    691.72 o 
   1   9   0     3449.26     3553.20    339.85 o 
   3   9   0     4687.61     4313.33    379.79 o 
   5   9   0     4981.86     5032.22    412.47 o 
   7   9   0     7483.52     7297.27    514.27 o 
   9   9   0     5337.01     5386.59    443.34 o 
  11   9   0     5292.56     5346.84    483.16 o 
  13   9   0     5443.63     4834.51    464.74 o 
   0  10   0     2395.66     2046.36    441.92 o 
 -31   1   1       65.76      238.17    249.93 o 
 -29   1   1      523.07      783.75    273.76 o 
 -27   1   1      673.64      951.63    271.75 o 
 -25   1   1      910.79     1574.04    294.83 o 
 -23   1   1      135.45      191.94    173.30 o 
 -21   1   1      200.92      -85.14    147.25 o 
 -19   1   1     4671.50     5089.24    362.14 o 
 -17   1   1      705.62      872.89    187.29 o 
 -15   1   1     1394.70     1504.36     77.25 o 
 -13   1   1       74.29       70.91     55.92 o 
 -11   1   1       30.63       33.66     26.45 o 
  -9   1   1      567.87      603.75     74.90 o 
  -7   1   1     1475.46     1574.67     49.63 o 
  -5   1   1      159.70      357.95     47.78 o 
  -3   1   1       58.20       94.32     14.30 o 
   1   1   1     8576.33     8069.72     96.34 o 
   3   1   1     1831.09     2169.68     67.40 o 
   5   1   1     2246.64     2358.71    127.90 o 
   7   1   1     7205.96     7126.04    131.10 o 
   9   1   1     2941.53     3027.79     88.72 o 
  11   1   1     1518.95     2335.63    128.27 o 
  13   1   1     9270.68    10206.96    450.73 o 
  15   1   1     2487.79     2359.90     96.04 o 
  17   1   1     3177.60     3686.99    289.06 o 
  19   1   1      284.55      322.10    180.94 o 
  21   1   1        0.11      243.52    241.92 o 
  23   1   1     2611.98     2633.22    326.60 o 
  25   1   1      606.15      957.97    249.20 o 
  27   1   1      269.52      526.47    261.51 o 
  29   1   1       13.12       81.25    264.98 o 
  31   1   1      431.64      265.57    239.83 o 
 -32   2   1      151.76      252.94    240.61 o 
 -30   2   1       40.95       82.42    250.61 o 
 -28   2   1      260.19      422.51    236.88 o 
 -26   2   1      209.42      228.55    197.73 o 
 -24   2   1      121.72      434.22    196.88 o 
 -22   2   1      581.94      842.96    222.19 o 
 -20   2   1       77.14      161.16    136.86 o 
 -18   2   1       26.89       70.31    108.95 o 
 -16   2   1      361.83      369.73    108.15 o 
 -14   2   1     1234.44     1360.50    116.78 o 
 -12   2   1     5590.57     5497.56    178.15 o 
 -10   2   1     7136.52     6912.88    155.63 o 
  -8   2   1     1692.51     1621.53     76.74 o 
  -6   2   1    12536.98    12844.00    209.56 o 
  -4   2   1      169.70      257.11     40.13 o 
  -2   2   1     4551.21     4990.52     71.64 o 
   0   2   1    46629.80    47851.64    492.95 o 
   2   2   1    40401.40    43660.13    549.13 o 
   4   2   1    15448.08    16982.06    223.28 o 
   6   2   1    16560.06    17057.13    250.97 o 
   8   2   1     5065.15     4687.93    151.99 o 
  10   2   1     1010.61     1344.25    135.61 o 
  12   2   1     4204.59     4569.47    145.43 o 
  14   2   1     2555.76     3040.32    174.61 o 
  16   2   1      229.94      444.09    124.33 o 
  18   2   1      268.69      242.60     83.41 o 
  20   2   1     3975.89     3481.56    320.10 o 
  22   2   1      939.06     1182.75    264.27 o 
  24   2   1      595.92     1321.29    397.31 o 
  26   2   1       92.51       65.89    163.91 o 
  28   2   1        2.22      307.66    218.78 o 
  30   2   1       40.97      -49.33    211.01 o 
 -31   3   1       12.93      432.38    259.27 o 
 -29   3   1      397.77     1224.97    332.14 o 
 -27   3   1     1214.77     1442.73    300.86 o 
 -25   3   1        4.23      114.42    179.83 o 
 -23   3   1      146.56      327.02    184.14 o 
 -21   3   1     6381.48     6931.19    453.96 o 
 -19   3   1      853.05      992.34    136.96 o 
 -17   3   1    10714.75    10655.54    327.33 o 
 -15   3   1     1691.44     1812.94    117.89 o 
 -13   3   1      345.66      548.95    119.94 o 
 -11   3   1     7700.13     7655.73    222.15 o 
  -9   3   1     3570.34     3791.28    135.26 o 
  -7   3   1     1110.62     1031.51     85.88 o 
  -5   3   1     1945.00     1896.93     63.26 o 
  -3   3   1    29596.29    30083.12    361.29 o 
  -1   3   1    11607.35    11160.59    128.74 o 
   1   3   1    14604.63    14042.24    202.39 o 
   3   3   1     1060.60     1093.67     52.92 o 
   5   3   1     2305.94     2339.62     69.63 o 
   7   3   1      134.02      186.49     43.22 o 
   9   3   1      572.41      683.15     66.84 o 
  11   3   1     4370.33     4610.82    151.18 o 
  13   3   1     4513.99     4506.70    201.00 o 
  15   3   1       15.23      -26.43     59.47 o 
  17   3   1     1681.75     1774.62    137.36 o 
  19   3   1     1377.08     1206.25    222.01 o 
  21   3   1      190.73      501.83    186.24 o 
  23   3   1        5.92      169.03    162.03 o 
  25   3   1      578.19      411.16    214.19 o 
  27   3   1      266.99      359.96    229.39 o 
  29   3   1      133.84     1085.56    574.89 o 
 -30   4   1       64.33       89.04    197.28 o 
 -28   4   1      229.46       -1.12    153.73 o 
 -26   4   1      243.75      268.71    194.63 o 
 -24   4   1      102.23      146.29    168.90 o 
 -22   4   1      167.04      357.45    225.09 o 
 -20   4   1       46.18       63.59    110.35 o 
 -18   4   1     1079.67      797.78    125.96 o 
 -16   4   1        2.57      -35.71    102.33 o 
 -14   4   1      148.55      399.16    140.06 o 
 -12   4   1     2066.04     2239.92    127.26 o 
 -10   4   1      434.80      840.60    122.46 o 
  -8   4   1     2142.73     2129.88    153.70 o 
  -6   4   1     8466.57     8549.07    180.95 o 
  -4   4   1     4374.95     4594.02    105.43 o 
  -2   4   1       20.06       27.20     42.69 o 
   0   4   1      871.27      985.17     95.24 o 
   2   4   1     1568.40     1660.06     64.11 o 
   4   4   1     2770.21     2740.18     83.80 o 
   6   4   1     7617.28     7570.27    187.71 o 
   8   4   1      170.20      104.83     49.42 o 
  10   4   1     1545.87     1898.74    225.09 o 
  12   4   1     1102.58     1121.77    101.50 o 
  14   4   1        7.94       78.40     73.32 o 
  16   4   1     1289.86     1043.35    138.02 o 
  18   4   1        0.30      -38.33     88.50 o 
  20   4   1      664.09      592.62    144.59 o 
  22   4   1       83.49       23.38    143.22 o 
  24   4   1      326.12      334.61    196.24 o 
  26   4   1      201.94      429.16    219.82 o 
  28   4   1      132.29      101.87    176.64 o 
 -27   5   1      330.25      379.36    279.62 o 
 -25   5   1      522.78      646.57    218.60 o 
 -23   5   1      292.08      203.53    178.64 o 
 -21   5   1        1.23      255.85    159.22 o 
 -19   5   1      176.47      176.39    101.79 o 
 -17   5   1      204.39      336.85    109.55 o 
 -15   5   1        2.89       -7.11     73.23 o 
 -13   5   1        2.21      -11.95     74.57 o 
 -11   5   1       21.02       50.46     68.81 o 
  -9   5   1     1226.73     1360.92     94.93 o 
  -7   5   1     1328.93     1275.23     98.19 o 
  -5   5   1     1392.28     1245.81     98.37 o 
  -3   5   1     2309.63     2159.75    111.28 o 
  -1   5   1     4919.04     4796.96    173.75 o 
   1   5   1      169.31      115.77     45.09 o 
   3   5   1        0.53       24.49     38.82 o 
   5   5   1     1971.78     1991.25     89.32 o 
   7   5   1      413.08      629.95     75.52 o 
   9   5   1     2635.67     2568.64    151.67 o 
  11   5   1     2235.39     2589.41    144.58 o 
  13   5   1     1473.66     1487.91    133.63 o 
  15   5   1     2659.97     2448.08    186.87 o 
  17   5   1     3881.65     3988.18    255.87 o 
  19   5   1        9.25      153.42    114.18 o 
  21   5   1      191.96      158.96    159.16 o 
  23   5   1      563.66     1562.33    495.50 o 
  25   5   1      822.57     1336.39    430.49 o 
  27   5   1      283.16      475.83    304.60 o 
 -26   6   1       19.41     -297.87    338.58 o 
 -24   6   1       19.54      249.02    175.22 o 
 -22   6   1      389.10      528.95    198.17 o 
 -20   6   1      879.79     1053.75    185.45 o 
 -18   6   1       67.93       14.88     96.66 o 
 -16   6   1      535.65      577.18    124.00 o 
 -14   6   1      175.21      473.85    141.49 o 
 -12   6   1      593.34      977.46    126.08 o 
 -10   6   1      144.16      210.58    177.00 o 
  -8   6   1       56.74       -1.59     61.03 o 
  -6   6   1      755.64      845.79     95.30 o 
  -4   6   1     1507.78     1498.98    109.71 o 
  -2   6   1      746.33      770.86     77.46 o 
   0   6   1      430.96      506.75     68.42 o 
   2   6   1       35.42       43.14     80.23 o 
   4   6   1     2169.84     2124.18    125.70 o 
   6   6   1      994.84      878.55    164.98 o 
   8   6   1        5.42      218.78    190.52 o 
  10   6   1       53.93       10.11     63.90 o 
  12   6   1      817.76      772.83    107.04 o 
  14   6   1       66.41      -55.19     77.07 o 
  16   6   1      137.84      183.92    100.02 o 
  18   6   1      300.23      341.49    121.45 o 
  20   6   1      239.35      121.56    160.33 o 
  22   6   1      459.76      363.22    186.49 o 
  24   6   1      288.62      -94.99    206.95 o 
 -23   7   1        0.25      292.62    284.98 o 
 -21   7   1      435.69      601.12    317.92 o 
 -19   7   1      758.91      608.43    203.54 o 
 -17   7   1       92.50     -141.52    141.52 o 
 -15   7   1      404.56      318.59    165.85 o 
 -13   7   1     1767.99     1966.58    299.31 o 
 -11   7   1     1617.27     1876.52    232.60 o 
  -9   7   1      759.82      660.95    167.16 o 
  -7   7   1      265.55      217.41    128.66 o 
  -5   7   1      180.54      321.81    137.21 o 
  -3   7   1        0.42       24.96     93.85 o 
  -1   7   1      171.30      237.75    122.37 o 
   1   7   1      121.32      367.78    202.41 o 
   3   7   1      486.39      679.54    146.73 o 
   5   7   1        6.00     -119.85    119.85 o 
   7   7   1      301.16      523.87    148.99 o 
   9   7   1      196.07      313.18    100.78 o 
  11   7   1        0.56        3.41     90.96 o 
  13   7   1       16.56      -18.36    103.14 o 
  15   7   1      349.13      814.09    288.04 o 
  17   7   1     1117.23     1022.82    185.11 o 
  19   7   1       15.26       80.21    180.43 o 
  21   7   1       20.18     -128.67    233.94 o 
 -18   8   1       64.81      -58.68    183.60 o 
 -16   8   1      149.85       59.78    153.55 o 
 -14   8   1       63.92      379.70    221.07 o 
 -12   8   1      940.85     1119.61    221.59 o 
 -10   8   1        7.98        3.17    148.33 o 
  -8   8   1       62.39      -28.54    197.56 o 
  -6   8   1       70.57      289.36    258.65 o 
  -4   8   1       94.71      143.54    144.56 o 
  -2   8   1      299.56      338.10    149.53 o 
   0   8   1       57.25       33.67    127.50 o 
   2   8   1      664.82     1738.57    846.40 o 
   4   8   1       41.90      256.46    159.79 o 
   6   8   1      414.01      477.37    162.62 o 
   8   8   1        2.52     -122.46    142.45 o 
  10   8   1       14.60       -9.41    178.40 o 
  12   8   1      155.89      332.93    172.88 o 
  14   8   1      252.59      327.50    188.65 o 
  16   8   1       44.78      -43.65    164.99 o 
  18   8   1       21.54       90.20    199.56 o 
 -13   9   1       55.33       21.27    149.39 o 
 -11   9   1       40.14       71.14    164.58 o 
  -9   9   1        1.09       -6.77    146.10 o 
  -7   9   1       26.48       76.30    157.99 o 
  -5   9   1        1.47      756.96    641.06 o 
  -3   9   1        1.48     -158.80    158.80 o 
  -1   9   1      625.39     1015.83    222.12 o 
   1   9   1      181.27      139.82    175.37 o 
   3   9   1       11.06      -74.72    157.62 o 
   5   9   1       81.10      111.45    152.80 o 
   7   9   1      635.47      636.39    366.87 o 
   9   9   1      271.56       93.91    143.75 o 
  11   9   1        5.41      -38.13    165.13 o 
  13   9   1       19.97      119.77    173.31 o 
   0  10   1      217.38      313.37    225.52 o 
 -32   0   2     4885.00     3982.39    739.10 o 
 -30   0   2     4960.55     3837.71    694.73 o 
 -28   0   2     3692.48     4019.93    671.14 o 
 -26   0   2     6369.54     6300.12    767.94 o 
 -24   0   2     4398.30     5590.66    679.48 o 
 -22   0   2    13031.79    14511.82   1108.89 o 
 -20   0   2    37060.75    41292.49   2196.04 o 
 -18   0   2    41443.86    42919.99   2237.63 o 
 -16   0   2    51019.48    54460.47   4052.38 o 
 -14   0   2    30654.15    29765.34   1171.06 o 
 -12   0   2     4273.27     4436.35    280.42 o 
 -10   0   2     5007.15     5535.01    262.01 o 
  -8   0   2     3259.04     3333.54     52.20 o 
  -6   0   2    42861.43    40674.07    995.34 o 
  -4   0   2   108635.30    94101.70   2357.36 o 
   4   0   2    47610.70    43471.15   1607.05 o 
   6   0   2     1461.37     2325.04    252.02 o 
   8   0   2     3076.77     2806.18    137.21 o 
  10   0   2    29188.36    29547.47    883.53 o 
  12   0   2    31869.54    31080.38    726.78 o 
  14   0   2    25290.56    23173.79    706.82 o 
  16   0   2    46850.73    41631.63   3042.21 o 
  18   0   2    23557.24    23490.78   1776.24 o 
  20   0   2    30254.78    31457.57   1877.10 o 
  22   0   2     8723.01     8085.60    757.50 o 
  24   0   2     1781.53     2504.20    479.53 o 
  26   0   2     5255.20     5751.47    740.89 o 
  28   0   2     4415.25     4647.84    700.55 o 
  30   0   2     4552.66     5067.92    764.71 o 
 -31   1   2     7716.83    12180.98   3625.19 o 
 -29   1   2     9518.51     9637.89    788.86 o 
 -27   1   2    14190.15    14260.80   1127.37 o 
 -25   1   2     8503.13     9529.48    670.81 o 
 -23   1   2    14356.44    14685.85    802.61 o 
 -21   1   2    24670.79    25587.44   1049.44 o 
 -19   1   2    18289.00    18200.37    772.24 o 
 -17   1   2    46235.80    46885.03   1455.43 o 
 -15   1   2    39764.93    37194.82   1049.34 o 
 -13   1   2    62152.57    60321.36    809.22 o 
 -11   1   2   145543.06   144711.84   2090.46 o 
  -9   1   2    75785.89    72351.88   1408.81 o 
  -7   1   2    56175.10    52913.00    699.17 o 
  -5   1   2    81255.50    77258.12   1782.70 o 
  -3   1   2   201419.75   186590.84   1514.78 o 
  -1   1   2    55697.55    56029.23    736.12 o 
   1   1   2    29712.47    33098.11    275.36 o 
   3   1   2   151011.34   142823.77   2571.92 o 
   5   1   2   150755.77   146490.14   2374.80 o 
   7   1   2   115359.27   109504.39   1495.25 o 
   9   1   2    42702.48    40305.65    641.73 o 
  11   1   2    80662.62    83227.81   1485.60 o 
  13   1   2    20265.15    19574.64    703.66 o 
  15   1   2    35999.29    38756.89   2093.87 o 
  17   1   2    42356.75    40468.10   1670.02 o 
  19   1   2    20335.47    21181.54    867.99 o 
  21   1   2    26666.82    27257.80   1141.06 o 
  23   1   2    20555.72    21982.64   1035.85 o 
  25   1   2    11595.20    12587.98    749.23 o 
  27   1   2     6385.56     6353.62    559.28 o 
  29   1   2     5218.88     6089.95    569.54 o 
  31   1   2     3972.83     4976.62    562.77 o 
 -32   2   2     4449.57     4229.46    562.69 o 
 -30   2   2     8003.31     8363.74    712.08 o 
 -28   2   2    10680.53    10443.36    777.13 o 
 -26   2   2    14152.84    14705.38    881.87 o 
 -24   2   2     6263.55     6091.39    478.04 o 
 -22   2   2     3487.44     3629.88    341.98 o 
 -20   2   2    12719.17    13601.16    655.08 o 
 -18   2   2     7947.85     8498.50    410.44 o 
 -16   2   2    44854.63    44807.74    811.16 o 
 -14   2   2    83052.24    84024.17   1440.87 o 
 -12   2   2    97938.98    96258.50   1957.66 o 
 -10   2   2   106209.72   106315.59   1923.05 o 
  -8   2   2    64134.21    65180.20    913.95 o 
  -6   2   2    21341.05    22108.35    351.02 o 
  -4   2   2    14090.07    15746.60    201.14 o 
  -2   2   2    10481.85    10185.30    213.39 o 
   0   2   2    43150.01    43860.09    607.53 o 
   2   2   2   103473.83   103533.00   1160.95 o 
   4   2   2   296193.28   276245.97   3967.69 o 
   6   2   2   195988.06   192735.73   2629.96 o 
   8   2   2    81953.02    76397.80   3173.32 o 
  10   2   2    56591.52    55211.43   2612.01 o 
  12   2   2     2399.06     2578.99    114.52 o 
  14   2   2     2308.88     2543.93    132.08 o 
  16   2   2     5767.84     5709.46    207.86 o 
  18   2   2    12097.62    12922.07    705.85 o 
  20   2   2    39863.15    39786.82   1463.25 o 
  22   2   2    31853.43    30916.71   1282.25 o 
  24   2   2    13651.17    15233.71    861.61 o 
  26   2   2    11370.74    11960.84    760.15 o 
  28   2   2     3776.63     4540.29    469.77 o 
  30   2   2     1859.82     1906.14    375.88 o 
 -31   3   2     4880.00     4946.84    577.38 o 
 -29   3   2     6470.21     6225.42    589.68 o 
 -27   3   2     9562.62     8678.67    676.16 o 
 -25   3   2     6641.82     7396.14    557.66 o 
 -23   3   2    13670.25    12950.40    692.99 o 
 -21   3   2    25160.24    24167.89    997.27 o 
 -19   3   2     8078.84     7845.53    340.12 o 
 -17   3   2    26492.61    25742.83    612.22 o 
 -15   3   2    50205.18    49588.20   1473.14 o 
 -13   3   2    23542.97    23009.79    575.62 o 
 -11   3   2    75603.08    76222.38   1480.43 o 
  -9   3   2    32237.47    33184.03    564.02 o 
  -7   3   2    70232.08    74622.11   1104.56 o 
  -5   3   2    45715.63    47159.33    632.81 o 
  -3   3   2    86544.68    89716.79    994.21 o 
  -1   3   2    59915.88    56766.21    637.80 o 
   1   3   2    66216.80    62850.09    632.14 o 
   3   3   2    77796.89    82695.94   1028.75 o 
   5   3   2    56588.89    58133.89    818.19 o 
   7   3   2    52216.36    53926.39    850.61 o 
   9   3   2    31587.24    33442.59    604.30 o 
  11   3   2    31070.08    31576.29    629.16 o 
  13   3   2    36926.07    37007.89   1165.65 o 
  15   3   2    25714.51    24695.31    798.80 o 
  17   3   2    29656.44    29245.81    745.18 o 
  19   3   2    20569.68    19445.12    576.11 o 
  21   3   2    11063.20    10536.73    562.97 o 
  23   3   2    11009.13    10320.79    599.36 o 
  25   3   2     7074.64     7019.22    543.69 o 
  27   3   2     5181.50     5014.12    487.66 o 
  29   3   2     4169.89     3992.20    511.78 o 
 -30   4   2     4057.20     3651.66    475.40 o 
 -28   4   2     3977.88     4102.08    479.50 o 
 -26   4   2     6724.32     6611.56    557.40 o 
 -24   4   2     9110.12     8648.30    580.28 o 
 -22   4   2    11953.85    11660.01    636.78 o 
 -20   4   2    28707.64    27446.40    894.41 o 
 -18   4   2    28550.78    27513.68    738.12 o 
 -16   4   2    36426.70    34368.05    972.98 o 
 -14   4   2    22694.20    22034.10    538.92 o 
 -12   4   2    12788.36    12700.39    330.77 o 
 -10   4   2    12959.81    13094.14    346.52 o 
  -8   4   2    36259.45    37073.82    845.45 o 
  -6   4   2    38499.47    39838.96    613.23 o 
  -4   4   2    72150.97    73917.70    974.27 o 
  -2   4   2   142956.02   140226.33   1850.70 o 
   0   4   2   105248.19   101947.05   1740.53 o 
   2   4   2    56533.76    58074.86    742.89 o 
   4   4   2    21926.73    22750.78    375.99 o 
   6   4   2    12174.90    12245.95    277.99 o 
   8   4   2     8103.30     8116.57    206.11 o 
  10   4   2    37531.57    39031.86    774.82 o 
  12   4   2    30649.60    31253.07    708.24 o 
  14   4   2    52789.34    53211.66   1229.98 o 
  16   4   2    50369.79    49712.44   1346.83 o 
  18   4   2    15491.75    15272.53    489.46 o 
  20   4   2    12205.28    11392.34    469.32 o 
  22   4   2     6418.30     6513.27    583.59 o 
  24   4   2     2746.49     2786.03    325.79 o 
  26   4   2     4669.76     4088.95    420.95 o 
  28   4   2     4586.18     4606.31    581.15 o 
 -27   5   2     4634.48     4583.21    469.21 o 
 -25   5   2     6148.93     5638.65    509.52 o 
 -23   5   2     8283.26     7660.53    522.18 o 
 -21   5   2     8589.26     7593.17    402.99 o 
 -19   5   2     3563.20     3324.38    213.61 o 
 -17   5   2    12569.08    12612.33    438.97 o 
 -15   5   2    12432.81    12547.84    408.34 o 
 -13   5   2    16873.48    17030.92    445.82 o 
 -11   5   2    20550.50    20746.15    476.74 o 
  -9   5   2    20639.06    21196.49    441.38 o 
  -7   5   2    26233.23    27181.72    495.65 o 
  -5   5   2    18809.51    18901.37    321.28 o 
  -3   5   2    29767.08    29918.93    917.89 o 
  -1   5   2    17068.49    17005.24    372.33 o 
   1   5   2    17581.46    17063.78    370.15 o 
   3   5   2    26525.94    25821.65    535.55 o 
   5   5   2    10236.52    10045.52    216.46 o 
   7   5   2    24331.21    24589.32    495.39 o 
   9   5   2    20830.63    21917.06    504.81 o 
  11   5   2    20099.26    20392.71    511.82 o 
  13   5   2    14883.57    14937.43    449.05 o 
  15   5   2    11886.28    12169.60    435.66 o 
  17   5   2    15037.09    15001.41    528.52 o 
  19   5   2     2939.07     3371.47    263.59 o 
  21   5   2     4915.58     5316.08    399.04 o 
  23   5   2     6690.70     6008.73    455.64 o 
  25   5   2     4330.66     3778.57    399.86 o 
  27   5   2     3821.53     3926.70    439.02 o 
 -26   6   2     6929.57     5724.27    772.05 o 
 -24   6   2     6582.20     5850.44    476.34 o 
 -22   6   2     5782.11     5915.59    458.80 o 
 -20   6   2     3924.59     3719.13    294.14 o 
 -18   6   2     6945.57     7007.32    334.78 o 
 -16   6   2    12822.56    13142.54    467.03 o 
 -14   6   2    20240.96    19614.78    647.42 o 
 -12   6   2    24426.37    23788.61    601.56 o 
 -10   6   2    36094.56    35480.81    936.10 o 
  -8   6   2    36175.00    36548.61    728.17 o 
  -6   6   2    11563.85    11950.85    349.68 o 
  -4   6   2    12775.14    12604.20    349.66 o 
  -2   6   2     6999.11     6868.96    218.91 o 
   0   6   2    14161.21    14016.48    349.33 o 
   2   6   2    34068.10    34363.84    766.18 o 
   4   6   2    35809.45    36054.50    834.63 o 
   6   6   2    36259.45    37360.74    906.31 o 
   8   6   2    39006.61    39448.09   1006.41 o 
  10   6   2    20473.59    20617.31    545.91 o 
  12   6   2    10439.40    10369.03    346.58 o 
  14   6   2     3365.30     3437.52    212.80 o 
  16   6   2    10473.67    10100.03    401.07 o 
  18   6   2     4449.71     4221.14    357.33 o 
  20   6   2     9958.48     9925.23    499.80 o 
  22   6   2     9352.13     9166.97    709.09 o 
  24   6   2     7638.05     6764.88    637.23 o 
 -23   7   2     4468.74     3962.35    638.52 o 
 -21   7   2     6914.19    13663.42   6495.04 o 
 -19   7   2     4205.19     4356.77    410.44 o 
 -17   7   2     6610.32     6451.17    476.58 o 
 -15   7   2     3418.09     3078.63    305.93 o 
 -13   7   2     6466.64     6091.03    407.52 o 
 -11   7   2     5346.07     5032.97    378.93 o 
  -9   7   2    10778.31    10530.06    516.83 o 
  -7   7   2    12737.40    13649.38    621.23 o 
  -5   7   2    13738.25    14393.13    654.82 o 
  -3   7   2    15503.47    15417.80    612.86 o 
  -1   7   2    16848.26    16189.65    642.73 o 
   1   7   2     6225.32     5975.27    334.18 o 
   3   7   2     8989.43     8197.60    330.41 o 
   5   7   2     4820.94     5013.76    240.22 o 
   7   7   2    10011.89     9863.81    457.65 o 
   9   7   2     7421.79     7380.39    323.04 o 
  11   7   2     8010.50     8303.38    382.48 o 
  13   7   2    10088.82     9987.48    453.60 o 
  15   7   2     8071.61     7902.71    409.86 o 
  17   7   2     8464.80     8253.51    457.90 o 
  19   7   2     2179.31     2238.73    390.26 o 
  21   7   2     2991.11     2457.54    583.16 o 
 -20   8   2     6539.09     7110.28    801.29 o 
 -18   8   2     5762.53     5745.30    613.72 o 
 -16   8   2     6394.84     6352.78    504.37 o 
 -14   8   2     4812.99     4534.46    406.53 o 
 -12   8   2     1716.65     1303.40    268.61 o 
 -10   8   2     3607.34     3572.05    332.02 o 
  -8   8   2     9314.00     9115.94    554.57 o 
  -6   8   2    14425.98    15267.67    726.45 o 
  -4   8   2    18392.67    18384.35    795.49 o 
  -2   8   2    20899.04    20778.61    864.53 o 
   0   8   2    14768.31    15588.16    709.29 o 
   2   8   2     6942.44     6494.05    550.45 o 
   4   8   2     4835.70     4958.67    365.74 o 
   6   8   2     1668.16     1971.75    301.85 o 
   8   8   2     4682.96     4682.83    369.55 o 
  10   8   2     9083.60     9707.26    585.35 o 
  12   8   2    12372.07    12581.11    736.32 o 
  14   8   2     9040.84     9478.45    607.52 o 
  16   8   2     9132.93     9111.11    682.01 o 
  18   8   2     4045.88     3440.79    702.34 o 
 -13   9   2     3180.01     2987.44    394.81 o 
 -11   9   2     5066.85     4640.48    421.99 o 
  -9   9   2     5363.97     5961.56    481.27 o 
  -7   9   2     7034.60     7175.55    545.98 o 
  -5   9   2     6224.12     6473.87    467.77 o 
  -3   9   2     6572.64     6620.73    475.00 o 
  -1   9   2     5145.56     4938.73    397.25 o 
   1   9   2     3352.83     3879.34    381.00 o 
   3   9   2     4248.27     4223.21    406.26 o 
   5   9   2     4063.78     4000.57    383.54 o 
   7   9   2     6923.97     6776.78    503.15 o 
   9   9   2     5448.20     5438.91    475.13 o 
  11   9   2     4720.25     4752.95    449.44 o 
  13   9   2     5224.31     4739.74    620.48 o 
 -33   1   3      172.27      423.96    278.76 o 
 -31   1   3      465.38      479.71    267.16 o 
 -29   1   3      422.72     1001.04    311.89 o 
 -27   1   3        0.13     -203.64    206.30 o 
 -25   1   3      256.09       73.15    171.43 o 
 -23   1   3     3523.19     3602.18    380.71 o 
 -21   1   3     1650.94     1978.58    262.96 o 
 -19   1   3       82.84       28.01    113.28 o 
 -17   1   3      497.81      832.17    160.78 o 
 -15   1   3        6.59      215.26    156.16 o 
 -13   1   3    14785.23    15789.19    266.48 o 
 -11   1   3       13.54      121.34     65.39 o 
  -9   1   3      170.91      191.75     32.25 o 
  -7   1   3     7907.58     8250.46    238.49 o 
  -5   1   3     5130.05     5485.91     99.53 o 
  -3   1   3     8114.24     8066.69    159.65 o 
  -1   1   3    15251.48    15377.52    118.64 o 
   1   1   3     1845.07     2058.60     51.57 o 
   3   1   3        1.38      133.16     22.95 o 
   5   1   3     2943.75     3069.84     76.12 o 
   7   1   3     2204.16     2666.08    271.70 o 
   9   1   3      539.62      869.95    111.48 o 
  11   1   3      252.11      412.98     65.64 o 
  13   1   3       69.55      167.62     76.27 o 
  15   1   3      787.41      856.91    113.28 o 
  17   1   3       26.58       58.05     53.04 o 
  19   1   3     1094.08      920.59    202.90 o 
  21   1   3       26.13      -85.75    143.29 o 
  23   1   3     1661.53     1586.29    281.53 o 
  25   1   3      300.32      508.12    219.10 o 
  27   1   3       34.30      -99.40    183.05 o 
  29   1   3       60.70       -2.21    192.58 o 
  31   1   3      185.10      311.16    243.67 o 
 -32   2   3       28.30     1606.51    938.30 o 
 -30   2   3       36.09       16.94    206.25 o 
 -28   2   3       32.46       99.86    241.93 o 
 -26   2   3       34.71       47.40    180.73 o 
 -24   2   3      339.58      120.92    163.75 o 
 -22   2   3      237.52      275.08    169.68 o 
 -20   2   3     2762.56     2468.89    262.56 o 
 -18   2   3     1570.20     1540.83    195.88 o 
 -16   2   3     2026.33     2064.59     93.43 o 
 -14   2   3       98.79       24.57     44.67 o 
 -12   2   3      647.98      734.72     62.50 o 
 -10   2   3     3222.45     3426.47    108.82 o 
  -8   2   3      336.08      632.03     92.98 o 
  -6   2   3     3786.25     3711.76     85.67 o 
  -4   2   3    39067.81    39849.65    512.34 o 
  -2   2   3    14032.04    13963.67    145.68 o 
   0   2   3    27918.83    30789.50    371.60 o 
   2   2   3     4877.87     5257.69    109.18 o 
   4   2   3     2088.96     2204.07     56.82 o 
   6   2   3       73.93      167.97     54.13 o 
   8   2   3     5099.27     5083.14    134.63 o 
  10   2   3     1934.39     2007.63    120.12 o 
  12   2   3      420.77      543.38     91.41 o 
  14   2   3       81.56      185.17     73.62 o 
  16   2   3       33.63       95.76     68.03 o 
  18   2   3     2977.31     2752.76    191.22 o 
  20   2   3       20.41     -151.89    151.89 o 
  22   2   3      653.39     1314.78    359.45 o 
  24   2   3        1.03      112.86    163.26 o 
  26   2   3       89.72      222.14    194.72 o 
  28   2   3       83.21     -199.53    199.53 o 
  30   2   3       12.28       16.81    178.80 o 
 -31   3   3      427.09      610.01    302.39 o 
 -29   3   3     1021.78     1275.65    340.60 o 
 -27   3   3      993.08     1334.22    305.38 o 
 -25   3   3      489.07      619.49    246.58 o 
 -23   3   3       21.54       -4.62    125.15 o 
 -21   3   3     3486.41     2960.50    288.55 o 
 -19   3   3     1620.24     1733.64    175.48 o 
 -17   3   3      515.50      751.88    115.09 o 
 -15   3   3     3322.42     3470.44    155.40 o 
 -13   3   3     3013.63     2780.47    150.42 o 
 -11   3   3    14860.29    13699.84    293.02 o 
  -9   3   3    15384.84    15685.74    332.41 o 
  -7   3   3     1828.12     1520.15     72.97 o 
  -5   3   3      877.52      800.23     57.52 o 
  -3   3   3    15951.66    16810.93    256.31 o 
  -1   3   3     1112.86     1357.13    101.51 o 
   1   3   3       20.91       54.43     41.59 o 
   3   3   3     5801.87     5661.23    143.27 o 
   5   3   3      415.76      470.89     44.61 o 
   7   3   3     4876.80     4919.10    137.35 o 
   9   3   3    15060.31    15352.70    323.35 o 
  11   3   3     1220.87     1360.68    123.60 o 
  13   3   3     1755.95     2145.40    213.63 o 
  15   3   3     1072.48     1528.76    233.69 o 
  17   3   3      424.57      824.10    115.16 o 
  19   3   3      109.78      218.31     88.62 o 
  21   3   3     1266.61     1420.37    230.08 o 
  23   3   3       49.94       -3.48    129.26 o 
  25   3   3       11.35       70.43    203.74 o 
  27   3   3      485.02      454.74    231.16 o 
  29   3   3      959.49     1548.75    341.29 o 
 -30   4   3       38.79     -233.40    233.40 o 
 -28   4   3        0.41      -83.61    209.92 o 
 -26   4   3      392.33      479.36    228.17 o 
 -24   4   3      426.44      461.72    197.39 o 
 -22   4   3      532.53     1036.71    216.55 o 
 -20   4   3     2791.29     2499.13    229.71 o 
 -18   4   3     1300.48     1300.07    137.72 o 
 -16   4   3     2622.00     2483.63    147.16 o 
 -14   4   3     1543.32     1594.36    122.96 o 
 -12   4   3      130.58        7.83     60.99 o 
 -10   4   3        7.48      -11.62     55.25 o 
  -8   4   3     5811.87     6015.97    162.39 o 
  -6   4   3      241.25      410.69     78.51 o 
  -4   4   3       90.05       84.38     31.27 o 
  -2   4   3     2957.68     2999.64    126.29 o 
   0   4   3     6565.15     6212.30    155.17 o 
   2   4   3     1510.80     1589.67     91.67 o 
   4   4   3     2392.54     2503.14     78.63 o 
   6   4   3      616.15      619.72     63.97 o 
   8   4   3      839.99      882.44     80.87 o 
  10   4   3      242.37      444.81    100.27 o 
  12   4   3      785.75      965.71    105.01 o 
  14   4   3      805.15      876.20    117.80 o 
  16   4   3        8.34      218.56     92.99 o 
  18   4   3     3856.23     3814.31    268.42 o 
  20   4   3      181.54      137.83    109.05 o 
  22   4   3      233.52      434.06    176.27 o 
  24   4   3      362.16      387.69    185.38 o 
  26   4   3      159.93      178.77    186.37 o 
  28   4   3        1.80      204.17    210.42 o 
 -27   5   3        4.16      119.97    179.66 o 
 -25   5   3      795.03      863.23    327.97 o 
 -23   5   3      952.68     1293.30    248.11 o 
 -21   5   3     1124.36     1260.42    217.63 o 
 -19   5   3      534.82      709.75    136.25 o 
 -17   5   3       83.69      209.13     96.40 o 
 -15   5   3     3533.10     3600.44    197.05 o 
 -13   5   3      398.10      640.14    113.82 o 
 -11   5   3        3.18       53.19     60.68 o 
  -9   5   3     4241.33     4277.87    156.42 o 
  -7   5   3     2289.49     2289.56     97.49 o 
  -5   5   3     4462.12     4415.36    101.25 o 
  -3   5   3     1731.22     1711.19    102.00 o 
  -1   5   3       19.83        7.69     63.42 o 
   1   5   3      984.13      965.38     82.34 o 
   3   5   3      106.28      180.38     58.69 o 
   5   5   3        2.35      176.16    150.97 o 
   7   5   3     1932.14     1830.29    138.67 o 
   9   5   3     5508.42     5350.32    191.67 o 
  11   5   3      150.61      204.23     81.29 o 
  13   5   3        0.71       44.78     73.43 o 
  15   5   3      133.46      168.15    112.85 o 
  17   5   3       16.71      112.98    111.11 o 
  19   5   3       90.57      222.70    108.27 o 
  21   5   3      941.96      975.02    218.13 o 
  23   5   3      785.07     1007.72    290.42 o 
  25   5   3      426.09      595.46    274.96 o 
 -26   6   3       32.52      186.72    235.32 o 
 -24   6   3       28.75       94.36    149.29 o 
 -22   6   3      140.29       83.29    176.05 o 
 -20   6   3        0.18      -46.60    217.68 o 
 -18   6   3      110.70      376.84    117.97 o 
 -16   6   3      168.25      207.53    124.49 o 
 -14   6   3        0.01      -21.73     76.89 o 
 -12   6   3       79.08      -27.13     75.01 o 
 -10   6   3      617.15      722.54     88.44 o 
  -8   6   3      295.10      374.63     93.58 o 
  -6   6   3      331.88      630.71    210.95 o 
  -4   6   3      106.50       52.14     61.54 o 
  -2   6   3      101.36      208.04     88.21 o 
   0   6   3       22.51      185.63    128.73 o 
   2   6   3      513.98      558.45     90.54 o 
   4   6   3      957.87      949.75    138.99 o 
   6   6   3      116.06       -6.76    111.70 o 
   8   6   3       25.02      -81.46     81.46 o 
  10   6   3        2.31      114.94     90.65 o 
  12   6   3       40.25       92.98     95.34 o 
  14   6   3       16.33       72.32     91.31 o 
  16   6   3        3.96       -2.37     80.59 o 
  18   6   3      234.55      172.42    117.55 o 
  20   6   3      110.22      314.21    188.16 o 
  22   6   3        1.81      139.88    242.40 o 
  24   6   3        7.60      489.58    411.91 o 
 -23   7   3      494.29      426.36    233.46 o 
 -21   7   3      217.12      166.36    263.47 o 
 -19   7   3      870.33      925.47    227.15 o 
 -17   7   3       12.18       79.27    141.71 o 
 -15   7   3      317.09      240.78    137.13 o 
 -13   7   3      143.34       37.72     89.88 o 
 -11   7   3     1236.11     1162.32    142.56 o 
  -9   7   3       88.04       31.00     76.46 o 
  -7   7   3       24.01      -51.69     81.57 o 
  -5   7   3      905.76     1006.46    124.51 o 
  -3   7   3       84.23      -76.42     76.42 o 
  -1   7   3     1674.90     1528.64    118.61 o 
   1   7   3      531.00      706.04    109.18 o 
   3   7   3      240.37      174.03     83.00 o 
   5   7   3       36.20      165.21     84.85 o 
   7   7   3      267.28      356.56    102.74 o 
   9   7   3      125.85        1.79     97.23 o 
  11   7   3      327.25      303.17    107.89 o 
  13   7   3      186.02      115.97    117.39 o 
  15   7   3       79.09      135.42    118.92 o 
  17   7   3       30.19      170.78    145.32 o 
  19   7   3       82.84       -1.84    109.97 o 
  21   7   3      124.17      -18.94    198.38 o 
 -20   8   3       75.87       69.89    504.30 o 
 -18   8   3      263.28      143.56    210.74 o 
 -16   8   3       96.62      124.07    166.03 o 
 -14   8   3        1.20      120.10    163.18 o 
 -12   8   3        5.48      366.50    335.87 o 
 -10   8   3       58.96     -108.30    149.95 o 
  -8   8   3      345.71      445.03    242.81 o 
  -6   8   3      940.76     1054.61    246.16 o 
  -4   8   3       38.41      373.08    269.48 o 
  -2   8   3      233.50      538.96    294.18 o 
   0   8   3      471.52      652.85    235.99 o 
   2   8   3      359.96      666.55    166.97 o 
   4   8   3      793.17      986.33    201.87 o 
   6   8   3       97.24       54.76    123.95 o 
   8   8   3      185.16      252.16    223.61 o 
  10   8   3      782.35      629.40    196.72 o 
  12   8   3      101.92      126.12    150.71 o 
  14   8   3      328.86      620.62    202.66 o 
  16   8   3      307.32        8.08    143.14 o 
  18   8   3        1.43      -39.61    372.63 o 
 -13   9   3      616.55      822.63    242.22 o 
 -11   9   3       38.87      -63.52    174.71 o 
  -9   9   3      180.79      475.26    263.95 o 
  -7   9   3       10.46      123.37    165.65 o 
  -5   9   3       27.01       48.86    155.64 o 
  -3   9   3      341.90      691.17    201.52 o 
  -1   9   3      389.94      532.59    185.80 o 
   1   9   3      123.03      -16.35    132.18 o 
   3   9   3       35.30      -31.09    136.37 o 
   5   9   3      170.43       11.54    129.66 o 
   7   9   3       18.73     -117.83    148.14 o 
   9   9   3       10.30      -82.03    148.80 o 
  11   9   3       15.51       79.42    226.21 o 
 -32   0   4     7143.50     7216.44   1016.87 o 
 -30   0   4     7581.99     9050.76   1056.08 o 
 -28   0   4    11647.21    13177.46   1246.35 o 
 -26   0   4    28113.46    29579.13   2088.25 o 
 -24   0   4    17731.77    19292.64   1819.52 o 
 -22   0   4    40400.68    42897.58   2405.59 o 
 -20   0   4    10876.39    11701.71    855.24 o 
 -18   0   4    26232.00    27158.38   2274.31 o 
 -16   0   4    23669.31    23559.23   1051.21 o 
 -14   0   4    79725.52    86140.38   2965.39 o 
 -12   0   4    64969.87    66169.62   1526.45 o 
 -10   0   4   143354.92   143253.25   5027.63 o 
  -8   0   4   178873.63   169997.73   4675.96 o 
  -6   0   4   226127.22   206628.44   3377.09 o 
  -4   0   4   126351.86   118785.97   3220.41 o 
  -2   0   4    43987.91    44016.98   1143.04 o 
   0   0   4    70138.95    64627.71   2190.89 o 
   2   0   4    80518.60    75631.08   1988.72 o 
   4   0   4    51151.87    48999.75   1391.80 o 
   6   0   4   136689.56   112888.88  11567.81 o 
   8   0   4   124594.80   122051.13   3587.16 o 
  10   0   4    94783.58    91994.40   2315.93 o 
  12   0   4   116084.77   111336.34   2958.56 o 
  14   0   4    64787.32    62279.20   1783.67 o 
  16   0   4    28558.71    28081.38   1450.51 o 
  18   0   4     3758.54     3552.28    293.70 o 
  20   0   4    23349.50    23254.88   2295.21 o 
  22   0   4     4119.14     3932.93    520.20 o 
  24   0   4    15194.81    14309.65   1140.60 o 
  26   0   4    11868.55    12937.41   1144.06 o 
  28   0   4     9559.60     8595.51    906.42 o 
  30   0   4     9115.82     8391.74    968.87 o 
 -33   1   4     2277.59     2414.20    441.82 o 
 -31   1   4     6865.60     6955.73    683.84 o 
 -29   1   4    10189.53    10421.62    818.97 o 
 -27   1   4    11873.24    12636.45    833.90 o 
 -25   1   4    13235.69    14431.58    864.31 o 
 -23   1   4    22878.01    22372.69   1019.03 o 
 -21   1   4     6086.65     6776.55    449.70 o 
 -19   1   4    11029.98    10995.36    528.19 o 
 -17   1   4    17771.97    17385.60    625.13 o 
 -15   1   4    28093.17    27857.95    757.57 o 
 -13   1   4    36596.38    36028.62    516.94 o 
 -11   1   4   102357.66   105411.94   1452.77 o 
  -9   1   4    85041.67    86395.00   1142.81 o 
  -7   1   4    49810.96    52738.76    974.62 o 
  -5   1   4    56880.57    57598.72   1066.28 o 
  -3   1   4     2574.45     3382.99     72.34 o 
  -1   1   4   240892.52   204806.88   1434.45 o 
   1   1   4     7610.96     7298.47    107.00 o 
   3   1   4    75513.69    75133.52    862.96 o 
   5   1   4    66452.63    66974.70   1278.42 o 
   7   1   4    53752.93    52441.41   1717.76 o 
   9   1   4    64461.07    66621.14   2584.37 o 
  11   1   4    13550.10    12189.34    490.59 o 
  13   1   4    18544.46    19491.06    914.76 o 
  15   1   4    18990.69    20472.93   1161.19 o 
  17   1   4    21018.39    21104.38    564.89 o 
  19   1   4    17195.31    16951.47    759.74 o 
  21   1   4     6659.25     7268.12    660.98 o 
  23   1   4    13661.53    13168.07    721.46 o 
  25   1   4     8075.04     7668.59    564.00 o 
  27   1   4     6207.70     6015.28    534.89 o 
  29   1   4     2837.10     3435.09    441.56 o 
 -32   2   4     7275.00     7264.64    753.99 o 
 -30   2   4     8543.75     8146.25    721.82 o 
 -28   2   4    12088.42    12215.44    826.77 o 
 -26   2   4    15385.10    15402.69    904.18 o 
 -24   2   4    11650.00    11329.47    684.00 o 
 -22   2   4     5605.30     6507.40    467.23 o 
 -20   2   4     5181.94     5254.08    378.32 o 
 -18   2   4    23737.03    23525.62    622.31 o 
 -16   2   4    45704.81    43982.48    803.39 o 
 -14   2   4   108518.31   109430.68   1858.37 o 
 -12   2   4   119483.80   115072.07   1874.00 o 
 -10   2   4   106874.72   108367.35   2604.73 o 
  -8   2   4    22733.26    21135.71    583.13 o 
  -6   2   4    17793.69    18068.22    263.60 o 
  -4   2   4     6810.14     6874.51    116.32 o 
  -2   2   4    15941.95    16945.44    147.28 o 
   0   2   4   176720.80   175843.55   1702.47 o 
   2   2   4   217203.97   212126.53   2250.73 o 
   4   2   4   170779.92   168098.42   2087.57 o 
   6   2   4   191443.77   188660.36   2731.58 o 
   8   2   4    57619.55    55494.35    910.83 o 
  10   2   4    15406.06    14861.65    334.33 o 
  12   2   4     3163.22     3129.95    184.47 o 
  14   2   4     8279.69     8290.50    271.01 o 
  16   2   4    14103.99    14151.87    428.60 o 
  18   2   4    20836.59    22940.45   1375.17 o 
  20   2   4    46026.66    47540.68   1753.31 o 
  22   2   4    22697.45    22283.30   1029.51 o 
  24   2   4    16621.54    17294.12    923.06 o 
  26   2   4     5857.85     6331.34    519.58 o 
  28   2   4     2005.01     2052.85    341.74 o 
  30   2   4     2564.73     2488.27    470.87 o 
 -31   3   4     4509.34     4475.25    547.43 o 
 -29   3   4     6371.96     6260.26    591.49 o 
 -27   3   4     7858.79     7767.56    615.27 o 
 -25   3   4    11223.62    11789.99    730.34 o 
 -23   3   4    14648.13    15017.02    781.99 o 
 -21   3   4    13971.87    13575.79    656.64 o 
 -19   3   4    21239.66    20737.65    677.02 o 
 -17   3   4    15630.02    15502.07    413.23 o 
 -15   3   4    12000.27    11494.92    322.63 o 
 -13   3   4    35735.02    34897.77    696.86 o 
 -11   3   4    42318.42    44032.54    852.37 o 
  -9   3   4    38079.13    37121.03   1059.64 o 
  -7   3   4    40727.70    41316.08    644.34 o 
  -5   3   4    54793.91    56813.24   1024.91 o 
  -3   3   4    71010.10    71766.39    794.87 o 
  -1   3   4    29792.69    29199.55    444.54 o 
   1   3   4    41750.51    43388.55    838.82 o 
   3   3   4    27488.68    28463.49    396.71 o 
   5   3   4    50469.06    51669.56    902.49 o 
   7   3   4    24752.09    25245.89    527.38 o 
   9   3   4    48873.93    50409.62    919.77 o 
  11   3   4    20256.16    19312.73    520.72 o 
  13   3   4    23063.42    22640.03    531.13 o 
  15   3   4    25303.27    23827.26    773.04 o 
  17   3   4    16049.94    15682.93    482.47 o 
  19   3   4    12503.69    12227.22    422.67 o 
  21   3   4    11854.68    11276.81    578.94 o 
  23   3   4     6471.10     6337.84    490.58 o 
  25   3   4     5921.98     6326.53    606.94 o 
  27   3   4     5582.86     5390.89    518.08 o 
  29   3   4     3036.26     2703.59    408.67 o 
 -30   4   4     2536.57     2642.93    427.56 o 
 -28   4   4     4971.21     4323.60    485.82 o 
 -26   4   4     5741.92     6528.96    532.24 o 
 -24   4   4    15096.42    14784.96    780.51 o 
 -22   4   4     8650.59    11958.07   2598.64 o 
 -20   4   4    21174.25    19792.40    713.43 o 
 -18   4   4    13511.66    13335.67    424.08 o 
 -16   4   4    13607.37    13259.28    506.80 o 
 -14   4   4     6802.66     7065.24    254.07 o 
 -12   4   4    10363.51    10795.09    323.32 o 
 -10   4   4    30934.29    31456.90    624.36 o 
  -8   4   4    36848.80    36999.58    661.46 o 
  -6   4   4    88128.28    88727.88   1292.48 o 
  -4   4   4    84720.46    85410.71    930.34 o 
  -2   4   4    11096.84    10813.36    241.15 o 
   0   4   4    40918.92    42183.46    884.24 o 
   2   4   4     3132.33     3609.41    154.00 o 
   4   4   4     6231.06     6430.95    173.71 o 
   6   4   4    15880.98    16567.34    314.00 o 
   8   4   4    32974.69    33438.79    647.07 o 
  10   4   4    55139.95    56344.40   1138.14 o 
  12   4   4    37314.14    36302.13    837.53 o 
  14   4   4    37986.09    37508.38    913.76 o 
  16   4   4     5146.11     5430.27    292.12 o 
  18   4   4     8000.29     7221.68    512.66 o 
  20   4   4     2629.10     2720.46    245.84 o 
  22   4   4     3407.76     2970.09    335.58 o 
  24   4   4     4761.14     5323.93    480.68 o 
  26   4   4     6640.93     6597.87    574.95 o 
  28   4   4     5164.12     5465.75    534.28 o 
 -27   5   4     5813.24     5717.95    517.14 o 
 -25   5   4     4989.76     4302.13    411.22 o 
 -23   5   4     9606.36     8876.61    573.14 o 
 -21   5   4    15341.41    14234.31    588.16 o 
 -19   5   4    15527.67    14777.27    594.73 o 
 -17   5   4    23516.46    22679.55    645.40 o 
 -15   5   4     9763.77    11622.06    858.66 o 
 -13   5   4    29695.82    30234.91    727.52 o 
 -11   5   4    25850.51    25668.68    582.54 o 
  -9   5   4    18801.04    18999.52    405.62 o 
  -7   5   4    42643.78    42173.30    841.20 o 
  -5   5   4    26803.62    27334.21    596.32 o 
  -3   5   4    67015.89    67417.01   1312.49 o 
  -1   5   4    29008.53    27678.41    579.66 o 
   1   5   4    35274.55    34831.08    712.97 o 
   3   5   4    23632.79    23368.97    528.34 o 
   5   5   4    42099.98    42612.65    922.69 o 
   7   5   4    27902.35    28117.01    724.69 o 
   9   5   4    21850.32    22203.37    510.56 o 
  11   5   4    24762.05    24667.09    640.29 o 
  13   5   4    20384.46    20991.85    586.88 o 
  15   5   4    11342.07    11011.27    418.31 o 
  17   5   4    10577.35    10510.83    434.36 o 
  19   5   4    12390.89    12454.02    510.08 o 
  21   5   4     8599.09     8885.54    549.78 o 
  23   5   4     6567.01     6601.46    514.34 o 
  25   5   4     5190.54     4971.48    460.36 o 
 -26   6   4     2410.71     2015.08    389.54 o 
 -24   6   4     4203.99     3740.11    460.76 o 
 -22   6   4     2693.59     2704.47    325.75 o 
 -20   6   4     8393.92     7601.78    367.74 o 
 -18   6   4     8385.90     8687.58    369.63 o 
 -16   6   4    16173.67    15742.06    531.19 o 
 -14   6   4    21313.06    20857.73    612.66 o 
 -12   6   4    12716.58    12501.14    372.49 o 
 -10   6   4    16868.51    16302.32    517.69 o 
  -8   6   4     4874.13     5047.67    228.82 o 
  -6   6   4     6808.72     6780.00    262.30 o 
  -4   6   4     9644.49     9511.04    291.45 o 
  -2   6   4    10100.93     9921.69    297.54 o 
   0   6   4    26026.37    25890.38    624.99 o 
   2   6   4    29189.40    29535.55    709.24 o 
   4   6   4    40612.14    41225.88   1001.86 o 
   6   6   4    17684.76    18110.55    525.62 o 
   8   6   4     9601.24    10003.80    365.65 o 
  10   6   4     4242.97     4170.96    222.87 o 
  12   6   4     2402.09     2405.38    202.58 o 
  14   6   4     7161.02     7039.06    356.42 o 
  16   6   4     1893.57     2334.64    280.34 o 
  18   6   4    13549.54    12496.03    578.03 o 
  20   6   4     9972.17     8772.75    642.87 o 
  22   6   4     6900.92     6146.56    604.80 o 
  24   6   4     3108.71     3054.63    680.72 o 
 -23   7   4     6189.49     5952.22    848.72 o 
 -21   7   4     7595.24     7487.89    781.84 o 
 -19   7   4    10596.04    10241.43    547.23 o 
 -17   7   4    11412.21    11261.64    588.16 o 
 -15   7   4     4817.33     4844.14    320.80 o 
 -13   7   4     9015.68     9400.87    431.41 o 
 -11   7   4     8907.94     8572.31    360.83 o 
  -9   7   4     8342.76     9021.47    367.53 o 
  -7   7   4    17138.57    17030.66    557.71 o 
  -5   7   4    19564.05    19409.67    570.03 o 
  -3   7   4    26476.34    26765.93    708.28 o 
  -1   7   4    20835.46    19944.12    574.38 o 
   1   7   4    20422.51    20251.96    583.03 o 
   3   7   4     8814.84     9254.35    332.77 o 
   5   7   4     8836.05     9112.02    359.44 o 
   7   7   4     9539.28     9438.62    356.13 o 
   9   7   4     8336.48     8743.12    382.33 o 
  11   7   4    11224.86    11136.66    458.83 o 
  13   7   4    12045.86    11839.33    535.17 o 
  15   7   4    11408.77    11542.12    584.34 o 
  17   7   4     7903.75     7540.08    596.35 o 
  19   7   4     6007.95     5375.34    438.63 o 
  21   7   4     2675.79     3303.08    901.51 o 
 -20   8   4     5172.85     4037.14    735.73 o 
 -18   8   4     5876.22     5943.00    626.13 o 
 -16   8   4     2456.24     2435.23    361.57 o 
 -14   8   4     3310.30     3456.30    373.31 o 
 -12   8   4     2283.34     2148.38    274.29 o 
 -10   8   4     5125.02     4900.35    385.49 o 
  -8   8   4     6049.44     6430.99    442.67 o 
  -6   8   4    13138.95    12393.78    818.61 o 
  -4   8   4    19990.03    19354.57    881.02 o 
  -2   8   4     7799.26     8140.50    463.53 o 
   0   8   4     6702.73     6925.95    445.62 o 
   2   8   4     3227.94     3299.24    382.85 o 
   4   8   4     1640.17     1864.94    222.55 o 
   6   8   4     3404.88     3280.93    283.87 o 
   8   8   4     4330.35     4372.28    334.96 o 
  10   8   4     9460.27     9602.03    641.53 o 
  12   8   4    10356.96    10206.07    603.24 o 
  14   8   4     8616.19     9051.56    835.35 o 
  16   8   4     3274.67     3156.70    546.51 o 
 -13   9   4     3699.84     3689.74    395.43 o 
 -11   9   4     3387.14     3406.65    376.51 o 
  -9   9   4     3796.28     3872.29    387.46 o 
  -7   9   4     3896.05     3820.14    383.88 o 
  -5   9   4     5550.92     6248.56    478.97 o 
  -3   9   4     4408.36     4439.93    384.95 o 
  -1   9   4     6172.31     6400.84    461.78 o 
   1   9   4     6167.06     5877.45    450.29 o 
   3   9   4     4495.80     4749.17    424.78 o 
   5   9   4     3684.50     3462.54    346.10 o 
   7   9   4     4382.36     3942.56    528.49 o 
   9   9   4     4652.48     4571.56    626.63 o 
  11   9   4     2219.24     2008.12    466.39 o 
 -33   1   5      254.71      167.39    241.51 o 
 -31   1   5      817.81      538.48    305.11 o 
 -29   1   5      214.56       83.69    208.54 o 
 -27   1   5      183.66     -213.74    218.54 o 
 -25   1   5     1373.13     1706.39    312.66 o 
 -23   1   5     1721.46     2367.15    363.79 o 
 -21   1   5     1202.73     1391.92    232.15 o 
 -19   1   5       83.64      177.83    127.49 o 
 -17   1   5     6281.44     6194.14    319.91 o 
 -15   1   5     9015.67     8659.50    161.81 o 
 -13   1   5     7284.04     7043.82    183.80 o 
 -11   1   5        8.55       24.47     51.11 o 
  -9   1   5       56.75      237.68     79.88 o 
  -7   1   5    18662.34    19854.77    291.06 o 
  -5   1   5    26182.34    26615.20    514.07 o 
  -3   1   5    13059.07    12726.92    257.41 o 
  -1   1   5    34040.62    35676.60    269.43 o 
   1   1   5      119.30      114.75     17.12 o 
   3   1   5    10364.81    10665.16    178.34 o 
   5   1   5     2434.03     2634.44     88.93 o 
   7   1   5     1439.73     1543.57     83.18 o 
   9   1   5     2932.25     3417.83    133.09 o 
  11   1   5      336.57      401.80    118.42 o 
  13   1   5        8.93      150.81    104.01 o 
  15   1   5       28.47       64.07     83.27 o 
  17   1   5      537.56      539.74    103.22 o 
  19   1   5      114.29      750.77    315.72 o 
  21   1   5      164.23      132.44    153.07 o 
  23   1   5       70.35      351.70    187.17 o 
  25   1   5      136.53      425.33    208.93 o 
  27   1   5       68.04      -63.73    170.15 o 
  29   1   5      140.42       52.91    186.94 o 
 -32   2   5        8.03      -58.27    220.92 o 
 -30   2   5      204.67       -8.76    190.96 o 
 -28   2   5        4.48       70.86    183.79 o 
 -26   2   5      118.72      323.98    206.75 o 
 -24   2   5     1321.97     2894.33    924.14 o 
 -22   2   5       12.92      -76.19    149.28 o 
 -20   2   5     9238.80     9228.11    508.09 o 
 -18   2   5     1240.03     1197.53    128.90 o 
 -16   2   5      144.77      235.74     58.96 o 
 -14   2   5     1405.40     1608.24     99.12 o 
 -12   2   5        0.33      101.79     57.33 o 
 -10   2   5       12.00      126.04     48.08 o 
  -8   2   5      485.07      632.87     57.73 o 
  -6   2   5    17406.88    17977.15    293.94 o 
  -4   2   5    18517.69    19409.09    337.11 o 
  -2   2   5    12585.11    12524.29    321.43 o 
   0   2   5     6515.09     6677.86     82.29 o 
   2   2   5     3755.82     3905.72    114.65 o 
   4   2   5      321.67      504.48     53.04 o 
   6   2   5     1208.31     1268.94     86.70 o 
   8   2   5      123.44      185.16     61.14 o 
  10   2   5     8208.98     7943.58    221.13 o 
  12   2   5      436.26      467.03     91.11 o 
  14   2   5     7377.09     8029.78    550.94 o 
  16   2   5        9.50       84.84     79.38 o 
  18   2   5      915.38     1059.68    148.70 o 
  20   2   5      157.71      326.47    276.88 o 
  22   2   5      121.48      485.31    216.09 o 
  24   2   5       21.34      -15.81    135.49 o 
  26   2   5       93.69      193.35    190.57 o 
  28   2   5       92.88       77.95    185.99 o 
 -31   3   5       38.13      -78.83    218.73 o 
 -29   3   5       39.20     -191.72    211.07 o 
 -27   3   5      663.76      941.96    269.46 o 
 -25   3   5     1623.65     1766.82    292.32 o 
 -23   3   5      777.57      990.61    248.57 o 
 -21   3   5        0.35      -85.20    132.32 o 
 -19   3   5      503.11      461.38    121.70 o 
 -17   3   5     1592.47     1451.64    117.23 o 
 -15   3   5     1264.10     1799.53    262.76 o 
 -13   3   5      518.82      479.18     75.97 o 
 -11   3   5     2223.00     2289.45    115.00 o 
  -9   3   5    14269.41    15050.33    313.71 o 
  -7   3   5        6.19      -23.67     37.85 o 
  -5   3   5      722.13      777.49     52.94 o 
  -3   3   5    10416.03    10328.39    179.01 o 
  -1   3   5    10893.42    11932.06    227.13 o 
   1   3   5       61.50       81.33     33.67 o 
   3   3   5     3911.41     3933.31     81.13 o 
   5   3   5     2517.94     2344.38     77.31 o 
   7   3   5     5956.11     6422.56    160.39 o 
   9   3   5       61.83       30.17     48.78 o 
  11   3   5     1891.96     1989.00    118.52 o 
  13   3   5      382.40      402.95    116.67 o 
  15   3   5      634.42      748.27    216.34 o 
  17   3   5     1379.82     1600.23    156.09 o 
  19   3   5      829.33     1006.49    141.29 o 
  21   3   5      784.47     1114.66    220.37 o 
  23   3   5      282.77      464.42    202.35 o 
  25   3   5        8.80        4.28    143.79 o 
  27   3   5      454.94      769.05    311.91 o 
 -30   4   5       47.74      599.86    302.71 o 
 -28   4   5      105.08      356.49    228.21 o 
 -26   4   5        4.43      100.22    172.78 o 
 -24   4   5      152.43      478.08    220.04 o 
 -22   4   5      986.65     1079.08    238.69 o 
 -20   4   5     1187.56     1153.54    145.13 o 
 -18   4   5      134.99      111.61     84.55 o 
 -16   4   5        6.02      -92.48     92.48 o 
 -14   4   5      450.50      696.14     97.77 o 
 -12   4   5      160.71       98.98     71.36 o 
 -10   4   5       20.14      -55.38     55.38 o 
  -8   4   5     2257.81     2268.46    105.22 o 
  -6   4   5     1274.73     1377.14     76.87 o 
  -4   4   5     5813.85     5864.87    221.34 o 
  -2   4   5     4484.05     4173.91    161.27 o 
   0   4   5     1058.49     1388.71    126.18 o 
   2   4   5     2228.56     2763.35    256.85 o 
   4   4   5      391.88      819.05     70.61 o 
   6   4   5        1.87      136.96     41.92 o 
   8   4   5     1921.21     1780.35    138.26 o 
  10   4   5      671.55      951.77     93.68 o 
  12   4   5     2326.91     2164.06    148.63 o 
  14   4   5     1803.37     1749.79    148.61 o 
  16   4   5      997.70     1127.37    142.72 o 
  18   4   5      391.41      958.87    313.63 o 
  20   4   5        0.81      287.72    230.71 o 
  22   4   5       13.88     -101.52    139.55 o 
  24   4   5      395.66      512.18    225.60 o 
  26   4   5      426.35      415.93    222.70 o 
 -29   5   5      112.63      133.70    218.22 o 
 -27   5   5        0.26        2.54    158.02 o 
 -25   5   5      855.20      591.18    213.24 o 
 -23   5   5     1726.59     2122.66    283.32 o 
 -21   5   5      167.47      390.42    141.69 o 
 -19   5   5       15.22       88.41    104.65 o 
 -17   5   5      326.05      396.64    103.08 o 
 -15   5   5    12634.66    12210.47    449.11 o 
 -13   5   5     4268.97     4117.74    212.45 o 
 -11   5   5     1058.25      942.61     96.62 o 
  -9   5   5      528.01      618.30     92.24 o 
  -7   5   5     4686.34     4835.17    209.51 o 
  -5   5   5     2769.45     2505.97    130.06 o 
  -3   5   5      641.00      646.36     80.26 o 
  -1   5   5       44.94      -15.36     61.89 o 
   1   5   5     4244.98     4581.52    212.51 o 
   3   5   5     3852.08     3991.89    222.77 o 
   5   5   5     2761.74     2652.83    189.31 o 
   7   5   5      804.01      663.38     75.78 o 
   9   5   5      339.21      528.74     77.30 o 
  11   5   5      327.63      463.00     88.82 o 
  13   5   5      273.50      239.03     78.79 o 
  15   5   5        9.29       46.18     81.54 o 
  17   5   5      100.17      119.02    104.37 o 
  19   5   5        5.55      201.23    115.27 o 
  21   5   5       10.31       75.59    143.98 o 
  23   5   5        5.88       79.20    191.80 o 
  25   5   5      117.58      203.93    298.87 o 
 -26   6   5      101.31      208.80    228.01 o 
 -24   6   5        0.00     -166.34    197.24 o 
 -22   6   5      729.33      506.87    227.51 o 
 -20   6   5      524.07      506.12    136.90 o 
 -18   6   5      176.53      453.25    171.42 o 
 -16   6   5      161.81       62.33    101.69 o 
 -14   6   5       20.31       52.79     95.74 o 
 -12   6   5      668.85      760.96    121.27 o 
 -10   6   5     1020.80      890.81    124.92 o 
  -8   6   5       35.18      120.37     78.74 o 
  -6   6   5      422.54      386.89     92.49 o 
  -4   6   5     2184.52     2206.48    147.37 o 
  -2   6   5      541.53      710.83    106.73 o 
   0   6   5      377.85      382.17     85.03 o 
   2   6   5       72.34        3.24     62.46 o 
   4   6   5      149.11      247.27     94.37 o 
   6   6   5      275.85      373.89     87.40 o 
   8   6   5       33.63      305.52    101.74 o 
  10   6   5       64.38      183.72    107.81 o 
  12   6   5      653.79      733.59    151.89 o 
  14   6   5     1230.55     1714.11    201.03 o 
  16   6   5      219.42      170.11    116.16 o 
  18   6   5       27.51      117.60    134.33 o 
  20   6   5       55.27      -35.87    166.78 o 
  22   6   5      261.41      331.87    301.55 o 
 -23   7   5       80.24     -161.08    271.68 o 
 -21   7   5      345.78      615.56    318.72 o 
 -19   7   5      439.80      391.52    157.54 o 
 -17   7   5      635.72      768.30    251.76 o 
 -15   7   5      592.93      777.55    187.78 o 
 -13   7   5       59.74       59.76    106.15 o 
 -11   7   5      111.90       77.67    148.16 o 
  -9   7   5       57.23       63.99     82.36 o 
  -7   7   5      229.89      250.43     93.50 o 
  -5   7   5      354.04      453.93    107.47 o 
  -3   7   5      231.97      341.36    101.91 o 
  -1   7   5      833.60      780.98    107.81 o 
   1   7   5      850.39      740.83    110.72 o 
   3   7   5      187.32      187.76     82.34 o 
   5   7   5       50.96       71.17     77.49 o 
   7   7   5      114.14      221.00     98.20 o 
   9   7   5     1144.48     1310.53    154.52 o 
  11   7   5       78.71       16.89     92.17 o 
  13   7   5      227.56      133.71    112.30 o 
  15   7   5      414.66      690.12    307.48 o 
  17   7   5        3.37       54.93    130.24 o 
  19   7   5       57.41        2.42    193.59 o 
 -20   8   5      261.06      882.96   1296.15 o 
 -18   8   5       75.71       52.36    194.92 o 
 -16   8   5      211.49      225.52    226.36 o 
 -14   8   5      202.08      154.61    167.81 o 
 -12   8   5       16.22      160.66    142.26 o 
 -10   8   5       19.67      217.97    154.48 o 
  -8   8   5        0.69      -24.90    126.59 o 
  -6   8   5        1.98      -26.88    132.66 o 
  -4   8   5      265.08      188.18    166.85 o 
  -2   8   5      102.84      165.97    135.94 o 
   0   8   5        0.41       60.23    102.17 o 
   2   8   5       67.94      192.30    136.13 o 
   4   8   5        1.47       11.91    115.71 o 
   6   8   5      514.59      688.72    183.99 o 
   8   8   5       32.92      -90.99    220.43 o 
  10   8   5       12.63     -140.98    140.98 o 
  12   8   5       77.56       86.32    227.68 o 
  14   8   5       16.40      187.45    221.51 o 
  16   8   5        1.73      -76.32    305.93 o 
 -13   9   5      132.89      -27.80    153.26 o 
 -11   9   5       13.29       10.14    249.44 o 
  -9   9   5      480.84      421.85    191.92 o 
  -7   9   5      637.63      633.61    196.84 o 
  -5   9   5      457.88      312.29    200.42 o 
  -3   9   5        1.85      111.72    164.65 o 
  -1   9   5      194.72      266.58    182.81 o 
   1   9   5        6.36      282.96    161.45 o 
   3   9   5      168.94      287.05    240.11 o 
   5   9   5       16.98     -159.02    255.37 o 
   7   9   5       48.26      395.09    274.09 o 
   9   9   5      119.90      557.22    298.75 o 
  11   9   5       92.72       47.02    222.58 o 
 -32   0   6     2789.60     3368.07   1381.24 o 
 -30   0   6     3095.81     3531.34    693.57 o 
 -28   0   6     8917.70     9257.57   1066.10 o 
 -26   0   6    19064.88    20164.91   1596.04 o 
 -24   0   6    20517.99    20941.99   1462.12 o 
 -22   0   6    16284.69    16504.01   1555.82 o 
 -20   0   6    22765.13    23177.55   1264.25 o 
 -18   0   6     5027.40     4777.93    431.57 o 
 -16   0   6      917.23      970.16     51.58 o 
 -14   0   6     7847.28     8597.47    232.36 o 
 -12   0   6    48964.85    51121.61   1101.51 o 
 -10   0   6    67544.14    64030.88   1292.10 o 
  -8   0   6   131522.42   127456.25   2449.33 o 
  -6   0   6   265718.59   237815.25   4249.63 o 
  -4   0   6    40816.48    41478.40    722.29 o 
  -2   0   6     2620.65     2797.44    125.29 o 
   0   0   6     6549.81     7401.96    212.47 o 
   2   0   6    39016.36    39768.32   1228.60 o 
   4   0   6     7838.99     8151.83    223.53 o 
   6   0   6   113411.56   115406.12   2627.31 o 
   8   0   6    67305.72    64186.26   1680.27 o 
  10   0   6   170897.19   162170.84   4369.12 o 
  12   0   6    42994.22    41871.77   1601.97 o 
  14   0   6    18985.07    20306.15    827.27 o 
  16   0   6     2684.36     2980.56    231.60 o 
  18   0   6     2577.64     2801.46    249.46 o 
  20   0   6     2412.48     2400.99    890.87 o 
  22   0   6     9192.60     8018.82    753.92 o 
  24   0   6    11750.45    12347.60   1059.00 o 
  26   0   6    11452.29    11402.24   1067.99 o 
  28   0   6     8000.90     7342.66    866.90 o 
 -33   1   6     3507.09     3485.52    551.39 o 
 -31   1   6     4446.01     4704.19    579.17 o 
 -29   1   6     6834.45     6505.41    640.32 o 
 -27   1   6    15998.89    15791.68    981.52 o 
 -25   1   6    15981.96    16459.96    898.71 o 
 -23   1   6    17306.68    17783.70    880.12 o 
 -21   1   6    45953.35    47778.13   1712.88 o 
 -19   1   6    23398.34    24073.81    878.11 o 
 -17   1   6    24269.45    24273.88    712.48 o 
 -15   1   6    30260.84    29876.42    656.94 o 
 -13   1   6    11308.64    10859.91    230.73 o 
 -11   1   6    73924.27    77473.06   1213.60 o 
  -9   1   6    57594.79    57156.35    851.33 o 
  -7   1   6   153275.72   151366.06   2208.63 o 
  -5   1   6    80956.51    78569.90   1165.50 o 
  -3   1   6   153053.69   142370.64   1932.42 o 
  -1   1   6    78562.23    74102.59   1167.78 o 
   1   1   6    15861.39    14600.02    368.29 o 
   3   1   6    83402.38    85263.22   1086.97 o 
   5   1   6    30901.94    32548.49    526.14 o 
   7   1   6    54546.79    54675.13   1013.28 o 
   9   1   6    77713.26    78361.30   1815.31 o 
  11   1   6    59726.13    59868.92   1927.04 o 
  13   1   6    38070.76    38260.83   1125.97 o 
  15   1   6    13983.06    14901.41    785.79 o 
  17   1   6    19154.62    19990.36    973.78 o 
  19   1   6    17576.91    18242.51    683.15 o 
  21   1   6    11088.47    11207.97    967.07 o 
  23   1   6     9153.50     9329.44    593.57 o 
  25   1   6     9577.61     9693.41    660.38 o 
  27   1   6     7153.63     7046.40    583.19 o 
  29   1   6     3895.84     4220.25    476.58 o 
 -32   2   6     4072.48     3315.85    502.96 o 
 -30   2   6     5538.10     5817.63    616.96 o 
 -28   2   6     8798.00     8350.00    670.10 o 
 -26   2   6    10298.25    10851.54    735.55 o 
 -24   2   6    11030.47    11316.61    706.71 o 
 -22   2   6    15851.17    15780.28    767.85 o 
 -20   2   6    17051.05    17153.85    713.81 o 
 -18   2   6    19326.09    18324.64    415.51 o 
 -16   2   6    33426.95    33921.30    739.50 o 
 -14   2   6    35289.44    36653.23    716.81 o 
 -12   2   6    48569.36    49794.48    907.82 o 
 -10   2   6    16461.62    15851.42    303.02 o 
  -8   2   6    37764.77    38747.63    674.64 o 
  -6   2   6    36881.72    39161.92    868.39 o 
  -4   2   6    56101.93    57481.59    707.66 o 
  -2   2   6    60208.31    60641.50    640.67 o 
   0   2   6    63523.20    63624.12    588.61 o 
   2   2   6    62058.59    61969.37    876.53 o 
   4   2   6    65319.17    67324.38   1405.23 o 
   6   2   6    40537.27    41865.06    945.36 o 
   8   2   6     6037.79     5667.56    210.66 o 
  10   2   6    16170.90    16051.47    522.85 o 
  12   2   6    19887.90    20427.11    675.85 o 
  14   2   6    17399.68    18418.28    927.18 o 
  16   2   6    29525.52    30438.93    813.02 o 
  18   2   6    18022.58    19647.97   1447.23 o 
  20   2   6    16290.51    16891.96    782.82 o 
  22   2   6    10320.17     9947.96    624.49 o 
  24   2   6     3893.75     3876.13    416.64 o 
  26   2   6     2397.44     2021.52    322.48 o 
  28   2   6     1629.61     1899.67    335.20 o 
 -31   3   6     3572.38     3907.37    503.47 o 
 -29   3   6     5531.85     4317.19    509.25 o 
 -27   3   6     9820.11     9872.81    734.02 o 
 -25   3   6    12538.21    12639.19    752.34 o 
 -23   3   6    14058.35    13545.68    708.64 o 
 -21   3   6    27336.03    27430.61   1091.78 o 
 -19   3   6    13472.60    12663.28    388.11 o 
 -17   3   6    27969.14    27069.35    656.00 o 
 -15   3   6    15045.22    15072.08    396.35 o 
 -13   3   6    22288.79    21828.68    481.66 o 
 -11   3   6    33932.57    34010.28    726.56 o 
  -9   3   6    62849.75    64740.66   1091.12 o 
  -7   3   6    69865.09    70916.30   1223.06 o 
  -5   3   6    17110.79    17285.25    279.39 o 
  -3   3   6   100272.91   103198.85   1230.80 o 
  -1   3   6    75123.63    75612.95    797.20 o 
   1   3   6    14856.10    14044.85    186.21 o 
   3   3   6    46142.33    47304.68    815.57 o 
   5   3   6    32769.97    32354.60    505.19 o 
   7   3   6    29401.98    27092.63    675.70 o 
   9   3   6    36088.60    34930.86    961.80 o 
  11   3   6    32272.55    32039.02    876.21 o 
  13   3   6    24842.99    24533.58    638.70 o 
  15   3   6    14443.49    14919.11    635.35 o 
  17   3   6    21013.58    22043.65    847.19 o 
  19   3   6     7354.41     7543.54    345.99 o 
  21   3   6     6881.54     6553.97    458.16 o 
  23   3   6     5888.81     5405.56    464.26 o 
  25   3   6     5837.62     6017.20    487.65 o 
  27   3   6     3830.27     3678.52    451.28 o 
 -30   4   6     4607.26     4824.10    572.74 o 
 -28   4   6     5165.51     5209.38    516.11 o 
 -26   4   6    10805.40    11097.50    756.88 o 
 -24   4   6    15096.37    14355.39    767.89 o 
 -22   4   6    16771.55    15719.93    753.21 o 
 -20   4   6    10661.96    10210.42    386.83 o 
 -18   4   6     6374.80     6189.17    266.34 o 
 -16   4   6    14281.25    14161.24    434.85 o 
 -14   4   6    19983.64    19498.26    674.58 o 
 -12   4   6    34276.67    34555.46    744.22 o 
 -10   4   6    47430.66    45684.98    980.74 o 
  -8   4   6    85835.08    85592.31   1474.02 o 
  -6   4   6    79891.68    78408.67   1312.04 o 
  -4   4   6    37608.10    36669.39   1114.13 o 
  -2   4   6    11432.06    11182.04    263.11 o 
   0   4   6     9058.94     9472.70    222.63 o 
   2   4   6    11839.59    12387.96    279.21 o 
   4   4   6    27900.46    27630.08    413.81 o 
   6   4   6    43713.05    44247.88    864.68 o 
   8   4   6    60167.26    58958.95   1093.68 o 
  10   4   6    52899.14    52670.89   1129.13 o 
  12   4   6    41752.94    39952.52    933.11 o 
  14   4   6     9311.08     9264.44    343.56 o 
  16   4   6     8046.07     7373.11    341.59 o 
  18   4   6     2189.97     2615.19    301.22 o 
  20   4   6     3166.93     3292.21    317.68 o 
  22   4   6     7350.73     7405.27    518.36 o 
  24   4   6     7550.97     7336.95    554.72 o 
  26   4   6     7931.59     7046.51    666.91 o 
 -29   5   6     2484.23     2392.70    560.85 o 
 -27   5   6     5019.22     4292.74    460.90 o 
 -25   5   6     4514.73     4039.87    416.64 o 
 -23   5   6     4213.62     3940.48    372.61 o 
 -21   5   6     9549.52     9320.22    466.59 o 
 -19   5   6     8935.98     8706.44    412.26 o 
 -17   5   6    14651.88    14981.72    495.48 o 
 -15   5   6    15716.65    15521.00    471.42 o 
 -13   5   6    14165.19    14339.52    444.94 o 
 -11   5   6    14852.78    14867.71    380.94 o 
  -9   5   6    17718.03    17025.81    360.17 o 
  -7   5   6    11840.40    12003.16    343.34 o 
  -5   5   6     8391.71     8730.00    261.19 o 
  -3   5   6    16365.63    17337.48    511.31 o 
  -1   5   6    29198.54    30237.70    804.43 o 
   1   5   6    26314.84    26425.75    663.73 o 
   3   5   6    23415.33    23275.94    544.02 o 
   5   5   6    15767.23    15205.27    398.10 o 
   7   5   6    18479.26    17674.94    637.88 o 
   9   5   6     9860.10     9032.83    499.78 o 
  11   5   6     5373.31     5763.94    222.78 o 
  13   5   6     5003.65     5142.15    248.91 o 
  15   5   6    11043.49    10348.33    425.03 o 
  17   5   6     8623.73     8491.53    372.84 o 
  19   5   6     7469.72     7333.90    381.15 o 
  21   5   6     5697.38     5816.63    453.15 o 
  23   5   6     4346.99     3381.32    433.22 o 
  25   5   6     3094.66     2628.11    669.71 o 
 -26   6   6     4182.65     4285.21    516.88 o 
 -24   6   6     4703.69     4223.15    621.01 o 
 -22   6   6     4284.87     4574.33    476.82 o 
 -20   6   6     8536.58     8327.79    449.84 o 
 -18   6   6    12181.72    12120.51    528.33 o 
 -16   6   6    17708.13    17763.52    653.60 o 
 -14   6   6    27961.23    29075.34    905.10 o 
 -12   6   6    13681.35    14051.77    498.29 o 
 -10   6   6    10436.09    10442.13    378.84 o 
  -8   6   6     5891.26     6189.62    272.64 o 
  -6   6   6    13611.88    13558.27    417.36 o 
  -4   6   6     8673.64     8699.07    304.65 o 
  -2   6   6    32978.21    33935.98    816.44 o 
   0   6   6    42991.46    40993.07   1810.20 o 
   2   6   6    39392.18    39544.49   1171.93 o 
   4   6   6    27500.60    26660.12    893.39 o 
   6   6   6    13064.33    13296.13    567.30 o 
   8   6   6     3554.09     3323.27    186.94 o 
  10   6   6     4069.13     4246.26    235.29 o 
  12   6   6     5600.19     5841.12    314.08 o 
  14   6   6     9008.32     9505.56    470.14 o 
  16   6   6    20716.99    20158.36    821.92 o 
  18   6   6    11165.45    11620.36    570.72 o 
  20   6   6     8372.03     7547.72    852.15 o 
  22   6   6     5420.58     5397.05    740.89 o 
 -23   7   6     3503.12     3086.85   1036.84 o 
 -21   7   6     5249.87     4511.11    473.94 o 
 -19   7   6     4643.45     4286.94    327.15 o 
 -17   7   6     6215.52     5872.48    405.77 o 
 -15   7   6     9042.97     9071.46    464.97 o 
 -13   7   6     5488.96     5637.27    311.80 o 
 -11   7   6     6044.65     6330.95    315.53 o 
  -9   7   6     6945.69     6579.48    310.27 o 
  -7   7   6     8645.35     8568.94    341.61 o 
  -5   7   6     6518.20     6169.99    267.10 o 
  -3   7   6    11140.74    11569.50    396.93 o 
  -1   7   6    12095.37    12795.21    440.45 o 
   1   7   6    11102.77    10621.16    427.54 o 
   3   7   6    10981.34    10937.87    399.56 o 
   5   7   6     3377.82     3320.31    211.89 o 
   7   7   6     7345.60     7207.08    354.17 o 
   9   7   6     4391.34     4267.13    263.67 o 
  11   7   6     6971.40     6879.81    367.60 o 
  13   7   6     4427.18     4763.57    457.08 o 
  15   7   6     6310.85     5730.63    485.82 o 
  17   7   6     4839.11     4972.18    468.66 o 
  19   7   6     3415.79     2963.76    528.92 o 
 -18   8   6     4088.99     3861.63    509.07 o 
 -16   8   6     4933.73     4649.35    452.06 o 
 -14   8   6     5935.42     6109.55    475.58 o 
 -12   8   6     5807.33     5869.84    428.21 o 
 -10   8   6    10277.66     9941.12    566.59 o 
  -8   8   6    10982.41    10576.73    798.09 o 
  -6   8   6     9105.87     8714.47    509.71 o 
  -4   8   6     6733.11     6726.40    404.55 o 
  -2   8   6     8813.99     9099.71    489.81 o 
   0   8   6     2910.78     3558.82    286.28 o 
   2   8   6     4807.53     5048.17    367.84 o 
   4   8   6     6594.07     6283.09    385.26 o 
   6   8   6    10649.47    10115.00    663.95 o 
   8   8   6     8996.03     8889.55    779.75 o 
  10   8   6     8960.54     9693.11    956.68 o 
  12   8   6     7859.41     7278.26    753.64 o 
  14   8   6     2344.82     2543.98    480.15 o 
  16   8   6     2760.07     3068.81   1018.87 o 
 -13   9   6     4657.48     4193.53    522.23 o 
 -11   9   6     3493.96     2930.99    457.00 o 
  -9   9   6     2556.55     2409.94    302.26 o 
  -7   9   6     3829.98     3289.08    329.22 o 
  -5   9   6     2379.20     2570.51    420.33 o 
  -3   9   6     5159.92     4552.63    555.26 o 
  -1   9   6     5592.02     5633.18    618.92 o 
   1   9   6     5400.13     5590.44   1161.63 o 
   3   9   6     7782.75     7447.19    667.53 o 
   5   9   6     4198.02     4437.20    522.97 o 
   7   9   6     3689.68     3682.86    494.73 o 
   9   9   6     2260.72     1899.95    720.60 o 
 -33   1   7      111.47      226.08    260.42 o 
 -31   1   7        1.34      526.83    358.07 o 
 -29   1   7      202.39      412.37    255.50 o 
 -27   1   7      641.87     1156.66    299.16 o 
 -25   1   7      722.87      844.83    245.52 o 
 -23   1   7     1089.93     1347.94    260.87 o 
 -21   1   7      999.35     1480.47    242.83 o 
 -19   1   7     1465.26     1464.96    202.12 o 
 -17   1   7     1640.19     1554.38     74.20 o 
 -15   1   7     1537.79     1384.70    152.38 o 
 -13   1   7     2105.53     2299.49    123.54 o 
 -11   1   7      895.87      751.62     66.02 o 
  -9   1   7    13845.25    14184.79    274.30 o 
  -7   1   7     2344.41     2212.81     94.37 o 
  -5   1   7     5298.02     6397.20    437.13 o 
  -3   1   7     5202.54     5329.11    117.59 o 
  -1   1   7    12139.83    12313.36    204.40 o 
   1   1   7      122.97      334.31     91.23 o 
   3   1   7        1.75       58.61     39.80 o 
   5   1   7     2753.64     2836.89    114.15 o 
   7   1   7        1.98      -27.00     46.02 o 
   9   1   7      224.87      240.54     69.79 o 
  11   1   7      458.20      777.99    104.38 o 
  13   1   7       23.45      366.30    172.81 o 
  15   1   7     1249.44     1440.30    162.27 o 
  17   1   7      261.31      227.66    105.70 o 
  19   1   7       57.73      100.04     94.34 o 
  21   1   7       25.20       80.50    151.64 o 
  23   1   7        0.98      -40.03    149.18 o 
  25   1   7      115.61      275.86    272.63 o 
  27   1   7      140.71      131.17    188.37 o 
 -32   2   7       60.76        4.87    227.10 o 
 -30   2   7      165.67      237.67    224.25 o 
 -28   2   7      415.92      640.36    262.11 o 
 -26   2   7     1234.78     1783.39    321.77 o 
 -24   2   7       77.16     -100.25    167.45 o 
 -22   2   7        2.14      160.17    182.40 o 
 -20   2   7        1.61       54.71    120.18 o 
 -18   2   7      631.38      525.79     71.82 o 
 -16   2   7     1842.26     2045.92    125.52 o 
 -14   2   7     3307.28     3298.89    148.15 o 
 -12   2   7     3571.38     3782.75    136.12 o 
 -10   2   7     3062.19     3124.67    119.96 o 
  -8   2   7     2424.55     2461.33    118.29 o 
  -6   2   7      328.01      364.43     76.01 o 
  -4   2   7     9645.23     9752.86    159.80 o 
  -2   2   7     1179.45     1041.13     95.68 o 
   0   2   7        3.96       27.56     32.32 o 
   2   2   7      326.20      490.24     31.89 o 
   4   2   7     4973.65     4543.36    200.80 o 
   6   2   7     4116.30     3950.22    129.16 o 
   8   2   7      628.39      569.08     78.31 o 
  10   2   7     4539.29     4623.19    179.32 o 
  12   2   7        0.34       50.13     70.66 o 
  14   2   7      225.46      910.10    236.30 o 
  16   2   7      121.59      -17.10    118.38 o 
  18   2   7      992.77     1038.18    143.45 o 
  20   2   7     1363.74     1411.33    231.05 o 
  22   2   7      110.48      -68.86    152.67 o 
  24   2   7      298.58      565.96    207.38 o 
  26   2   7       15.25     -118.84    170.35 o 
  28   2   7       14.29     -160.95    194.15 o 
 -31   3   7       21.56      -74.24    201.00 o 
 -29   3   7      871.22      951.44    333.72 o 
 -27   3   7     1004.91      955.58    265.99 o 
 -25   3   7      695.39      759.27    237.32 o 
 -23   3   7      561.79      714.42    210.03 o 
 -21   3   7      876.68      995.34    201.95 o 
 -19   3   7     7746.96     7466.23    272.81 o 
 -17   3   7     8866.49     8641.33    297.46 o 
 -15   3   7     1244.60     1509.85    118.16 o 
 -13   3   7       51.63       45.59     62.84 o 
 -11   3   7     9441.97     9236.08    277.34 o 
  -9   3   7     2458.45     2220.12    152.06 o 
  -7   3   7      470.22      441.61     61.38 o 
  -5   3   7      112.66      327.64    155.73 o 
  -3   3   7    21575.37    21498.38    409.17 o 
  -1   3   7     8852.80     8095.54    276.66 o 
   1   3   7    22558.51    22255.83    299.83 o 
   3   3   7     1082.23     1127.51     86.79 o 
   5   3   7       14.26       41.70     34.06 o 
   7   3   7      631.49      721.73     65.56 o 
   9   3   7      396.77      599.50     90.21 o 
  11   3   7      134.04      189.38     72.54 o 
  13   3   7      194.48      213.15     87.52 o 
  15   3   7     5954.15     6233.76    284.15 o 
  17   3   7      100.95      176.27    100.75 o 
  19   3   7      552.13      745.21    139.92 o 
  21   3   7        8.06      -79.21    138.05 o 
  23   3   7      256.30      425.25    194.56 o 
  25   3   7       79.17       55.79    158.81 o 
  27   3   7        0.93       80.18    213.76 o 
 -30   4   7        1.42      -18.38    195.76 o 
 -28   4   7      212.07       48.46    177.28 o 
 -26   4   7      188.48       65.07    194.49 o 
 -24   4   7      503.92      205.52    178.81 o 
 -22   4   7       83.15      143.92    149.90 o 
 -20   4   7      537.31      316.60    106.03 o 
 -18   4   7       18.04       67.94     81.86 o 
 -16   4   7      242.27      103.36     77.24 o 
 -14   4   7      533.27      578.54    106.64 o 
 -12   4   7      598.93      739.90     99.09 o 
 -10   4   7      958.13      843.79     94.37 o 
  -8   4   7     3462.72     3467.63    120.14 o 
  -6   4   7      457.11      493.40     57.37 o 
  -4   4   7     8346.91     7859.76    218.86 o 
  -2   4   7     4255.95     4235.16    138.48 o 
   0   4   7     1002.13     1063.50     73.25 o 
   2   4   7        5.21      -38.80     42.33 o 
   4   4   7      106.19      234.99     66.41 o 
   6   4   7      904.13      948.95     74.30 o 
   8   4   7        2.29      146.92     75.34 o 
  10   4   7     2511.67     2554.81    146.64 o 
  12   4   7      500.08      595.33     96.31 o 
  14   4   7       13.97      138.26    114.25 o 
  16   4   7      179.97      215.14    110.42 o 
  18   4   7       79.83      236.63    127.49 o 
  20   4   7        3.10      287.25    158.45 o 
  22   4   7        4.99       80.75    151.07 o 
  24   4   7       19.28      164.83    180.52 o 
  26   4   7       47.88       33.95    193.59 o 
 -27   5   7      292.34      504.74    236.39 o 
 -25   5   7      318.69      193.37    171.88 o 
 -23   5   7      591.71      624.37    215.35 o 
 -21   5   7       15.12      131.16    127.11 o 
 -19   5   7       63.86      113.28     93.03 o 
 -17   5   7       11.80      -64.81     92.81 o 
 -15   5   7        8.04       19.90     80.14 o 
 -13   5   7       24.30       21.98     71.72 o 
 -11   5   7      117.99      -19.35     63.14 o 
  -9   5   7     1335.66     1345.46    175.99 o 
  -7   5   7     2199.21     2518.52    148.85 o 
  -5   5   7     2123.22     1915.22    159.18 o 
  -3   5   7       34.33      283.56     82.05 o 
  -1   5   7       62.14       57.90     57.89 o 
   1   5   7      394.43      392.14     68.93 o 
   3   5   7      839.47      617.95    124.07 o 
   5   5   7      641.95      679.19    110.76 o 
   7   5   7      175.73      243.86     86.35 o 
   9   5   7      161.58      186.36     66.14 o 
  11   5   7      662.79      691.77     98.48 o 
  13   5   7      267.81      323.58     96.68 o 
  15   5   7     1244.74     1351.24    198.74 o 
  17   5   7      349.80      292.87    129.87 o 
  19   5   7      570.73      620.88    168.40 o 
  21   5   7       25.66       79.98    241.71 o 
  23   5   7        1.30      698.21    640.00 o 
 -26   6   7      210.69      221.89    240.73 o 
 -24   6   7      135.54      141.49    198.72 o 
 -22   6   7      528.57      283.73    209.52 o 
 -20   6   7      459.35      625.08    171.03 o 
 -18   6   7      746.18      812.16    169.51 o 
 -16   6   7       52.98     -115.04    121.17 o 
 -14   6   7        0.46      180.68    129.03 o 
 -12   6   7      260.94      659.60    125.55 o 
 -10   6   7      526.31      775.85    121.29 o 
  -8   6   7      112.44       80.54     78.58 o 
  -6   6   7        1.38      -16.22     71.75 o 
  -4   6   7      632.63      787.19     99.83 o 
  -2   6   7     3238.31     3406.22    360.40 o 
   0   6   7      103.78       91.75    135.56 o 
   2   6   7       75.73       23.06     71.20 o 
   4   6   7      154.22      219.55    103.04 o 
   6   6   7        0.83       74.09     74.60 o 
   8   6   7      146.21      164.73    127.19 o 
  10   6   7        5.93      119.27     99.29 o 
  12   6   7      624.97      375.17    185.90 o 
  14   6   7      209.80      400.90    136.55 o 
  16   6   7      520.33      523.04    146.59 o 
  18   6   7        2.19     -152.61    182.11 o 
  20   6   7        1.69      -66.13    192.05 o 
  22   6   7       75.02       12.78    230.34 o 
 -23   7   7       82.47     -151.76    279.52 o 
 -21   7   7       52.21       95.49    170.20 o 
 -19   7   7      688.82      787.11    193.65 o 
 -17   7   7     1258.86     1550.73    226.94 o 
 -15   7   7      216.98      255.20    155.87 o 
 -13   7   7      446.63      530.28    187.40 o 
 -11   7   7     1887.42     1862.00    188.74 o 
  -9   7   7     1550.55     1805.21    209.28 o 
  -7   7   7      277.86      350.36    157.10 o 
  -5   7   7       22.99      -90.22    129.70 o 
  -3   7   7     1795.74     1895.87    160.72 o 
  -1   7   7      389.18      237.71    120.32 o 
   1   7   7       11.24     -113.67    133.31 o 
   3   7   7     1289.17     1047.19    183.80 o 
   5   7   7     1019.11      913.46    178.51 o 
   7   7   7      686.46     1268.25    221.60 o 
   9   7   7        1.71       56.36    128.08 o 
  11   7   7       55.17       30.85    150.06 o 
  13   7   7      120.25     1170.48    649.90 o 
  15   7   7      155.08       94.15    183.98 o 
  17   7   7      148.89       82.67    175.54 o 
  19   7   7       38.94     -106.22    434.62 o 
 -18   8   7       91.11        5.25    190.68 o 
 -16   8   7       84.30       89.66    169.82 o 
 -14   8   7      111.27        9.06    156.17 o 
 -12   8   7      856.95     1266.99    245.77 o 
 -10   8   7        1.02      -71.70    121.58 o 
  -8   8   7       62.13       55.17    131.35 o 
  -6   8   7      332.25      290.22    150.56 o 
  -4   8   7      329.46      385.47    142.49 o 
  -2   8   7        8.49      104.46     92.86 o 
   0   8   7      325.30      498.69    164.96 o 
   2   8   7       99.37      152.30    141.41 o 
   4   8   7      205.20      267.75    142.61 o 
   6   8   7     1015.20     1246.41    279.94 o 
   8   8   7        9.87      652.56    385.10 o 
  10   8   7       56.04      -95.89    224.09 o 
  12   8   7       29.80      -49.45    233.51 o 
  14   8   7       11.82      119.49    261.35 o 
 -13   9   7        1.57      179.64    239.32 o 
 -11   9   7      136.54      360.28    336.60 o 
  -9   9   7       35.71      -48.36    197.44 o 
  -7   9   7      242.77      137.30    211.85 o 
  -5   9   7       23.89      -34.64    179.64 o 
  -3   9   7       13.27       12.04    217.92 o 
  -1   9   7      235.83      145.39    217.68 o 
   1   9   7      337.12      201.58    353.78 o 
   3   9   7       21.35      149.96    228.72 o 
   5   9   7        2.52       43.95    249.81 o 
   7   9   7       55.69     -108.13    229.41 o 
 -32   0   8     4330.57     4538.57    830.89 o 
 -30   0   8     4585.13     5572.65    890.52 o 
 -28   0   8     7749.50     8821.11    976.78 o 
 -26   0   8    10101.64    10887.59   1065.73 o 
 -24   0   8    46853.90    46535.09   2716.82 o 
 -22   0   8    24623.12    24728.76   1460.86 o 
 -20   0   8    24365.78    22937.41   1188.41 o 
 -18   0   8    19190.90    18780.98    499.61 o 
 -16   0   8    22480.67    22306.87    622.77 o 
 -14   0   8    24287.16    25191.75    850.78 o 
 -12   0   8    51031.10    49217.83   1289.40 o 
 -10   0   8   131000.72   132637.53   4206.52 o 
  -8   0   8    96826.66    96937.23   1988.11 o 
  -6   0   8   148729.91   146224.06   2746.25 o 
  -4   0   8    45532.38    48955.39    864.56 o 
  -2   0   8    34534.80    34075.10    563.20 o 
   0   0   8    18659.24    18426.43    328.49 o 
   2   0   8    59098.07    57416.21   1062.21 o 
   4   0   8    43606.28    41817.54    913.52 o 
   6   0   8   105326.89   101149.92   2389.77 o 
   8   0   8   107568.03   105473.24   2810.88 o 
  10   0   8    60763.11    58134.12   1873.77 o 
  12   0   8    16070.85    16937.50    680.43 o 
  14   0   8    20617.81    22007.80   1828.64 o 
  16   0   8     9167.38     7343.91   1349.49 o 
  18   0   8     7850.37     8568.70    523.01 o 
  20   0   8     7140.78     8535.41   1079.39 o 
  22   0   8    14035.69    18563.32   4309.49 o 
  24   0   8    12538.72    12188.90   1052.95 o 
  26   0   8     9764.43    10215.33   1053.36 o 
  28   0   8     3766.60     3648.17    731.00 o 
 -33   1   8     3306.03     2894.69    528.19 o 
 -31   1   8     2839.88     3035.18    484.92 o 
 -29   1   8     3230.72     3097.39    453.59 o 
 -27   1   8     7438.13     6814.60    565.75 o 
 -25   1   8     5939.78     6598.76    524.57 o 
 -23   1   8    31775.40    32935.62   1373.52 o 
 -21   1   8    16197.46    16881.76    781.35 o 
 -19   1   8    25603.23    26681.44    947.30 o 
 -17   1   8    32969.01    32168.54    992.50 o 
 -15   1   8    18757.55    19673.86    429.62 o 
 -13   1   8     7927.80     7620.04    201.12 o 
 -11   1   8    21810.73    23065.87    436.93 o 
  -9   1   8    32298.57    34829.66    633.48 o 
  -7   1   8    40065.70    42057.51    647.71 o 
  -5   1   8    37440.94    36840.40    524.61 o 
  -3   1   8    70227.86    66778.74   1413.03 o 
  -1   1   8    37216.19    35069.32    543.01 o 
   1   1   8    64368.93    65750.41   1057.93 o 
   3   1   8    22186.20    22671.24    364.51 o 
   5   1   8    28083.96    28441.96    483.27 o 
   7   1   8    10285.29    10489.18    267.88 o 
   9   1   8    21825.97    22634.84    530.44 o 
  11   1   8    22364.63    23253.23    593.61 o 
  13   1   8    13396.98    13290.33    591.50 o 
  15   1   8    22173.68    20424.16    862.35 o 
  17   1   8     7499.28     8834.16    677.65 o 
  19   1   8    15834.92    15628.70    546.64 o 
  21   1   8     3685.46     3982.33    369.62 o 
  23   1   8     5565.04     5804.13    470.80 o 
  25   1   8     2712.38     2195.37    326.52 o 
  27   1   8     2541.77     2358.67    355.18 o 
 -32   2   8     4917.57     5553.07    650.11 o 
 -30   2   8     4369.22     4401.18    540.76 o 
 -28   2   8     5045.78     4918.23    521.15 o 
 -26   2   8     7714.68     8843.38    662.52 o 
 -24   2   8    17791.57    18023.35    914.07 o 
 -22   2   8    21081.90    21873.03    963.98 o 
 -20   2   8    33952.36    32991.00   1177.82 o 
 -18   2   8    28290.44    28851.40    675.40 o 
 -16   2   8    20288.87    21061.49    541.00 o 
 -14   2   8    22698.72    22484.61    489.70 o 
 -12   2   8    12301.21    12598.11    301.62 o 
 -10   2   8    18154.02    19565.06    461.01 o 
  -8   2   8    23150.54    22239.26    459.82 o 
  -6   2   8    96049.73   100547.73   2934.33 o 
  -4   2   8   113092.95   109544.42   1376.80 o 
  -2   2   8   108808.70   102742.61   1577.38 o 
   0   2   8    83832.19    81413.76   1294.19 o 
   2   2   8    30880.12    29900.21    947.86 o 
   4   2   8     9778.74     9500.09    266.65 o 
   6   2   8     3661.68     4022.50    137.94 o 
   8   2   8    17114.18    17774.93    529.24 o 
  10   2   8    18729.19    19190.28    487.90 o 
  12   2   8    26346.03    26520.66    666.06 o 
  14   2   8    67982.01    68446.75   1631.53 o 
  16   2   8    34473.47    34073.11   1009.99 o 
  18   2   8    13164.29    14983.72   1395.95 o 
  20   2   8     8528.08     7657.32    499.62 o 
  22   2   8     1868.08     1539.39    272.42 o 
  24   2   8     1368.00     1470.54    264.36 o 
  26   2   8     2473.11     2231.80    342.35 o 
 -31   3   8     2754.55     3371.05    494.50 o 
 -29   3   8     4642.91     4148.43    505.90 o 
 -27   3   8     7230.61     7465.38    613.00 o 
 -25   3   8     7400.17     7279.57    568.53 o 
 -23   3   8    12661.18    12895.72    707.71 o 
 -21   3   8    16942.69    16275.34    744.40 o 
 -19   3   8    14014.31    14017.20    443.19 o 
 -17   3   8    33025.84    32525.79    804.37 o 
 -15   3   8    13725.29    13938.78    389.62 o 
 -13   3   8    13276.82    13832.20    355.08 o 
 -11   3   8    26585.97    27202.22    631.88 o 
  -9   3   8    21372.48    21107.37    453.51 o 
  -7   3   8    39414.60    41354.36    701.03 o 
  -5   3   8    51798.71    53222.59    779.18 o 
  -3   3   8    11613.58    12002.05    183.23 o 
  -1   3   8    65574.42    65144.98    753.00 o 
   1   3   8    28381.21    26877.84    639.95 o 
   3   3   8    21382.16    19622.38    512.16 o 
   5   3   8    17528.92    17249.73    325.40 o 
   7   3   8    22467.27    21981.00    466.54 o 
   9   3   8    30656.03    30388.23    705.62 o 
  11   3   8    16371.16    16308.20    485.94 o 
  13   3   8    22640.41    23387.70    657.78 o 
  15   3   8     9160.76     9600.50    499.68 o 
  17   3   8     8722.01     8999.91    380.98 o 
  19   3   8     9341.04     9131.45    507.16 o 
  21   3   8     3596.26     3686.91    359.41 o 
  23   3   8     5364.94     5318.60    453.65 o 
  25   3   8     3867.00     3148.98    443.57 o 
 -30   4   8     3716.44     3847.41    542.48 o 
 -28   4   8     5349.85     4924.41    503.31 o 
 -26   4   8     6446.16     5706.99    501.29 o 
 -24   4   8     7924.64     7734.77    532.15 o 
 -22   4   8    10737.84     9714.47    651.27 o 
 -20   4   8     8560.88     8238.98    350.53 o 
 -18   4   8    11904.53    11754.12    407.88 o 
 -16   4   8     3486.19     3328.97    189.81 o 
 -14   4   8    26731.59    27262.59    751.12 o 
 -12   4   8    25981.08    26058.26    616.31 o 
 -10   4   8    33114.68    33549.31    701.28 o 
  -8   4   8    29943.81    28274.62   1158.76 o 
  -6   4   8    17744.34    17477.63    476.78 o 
  -4   4   8    43818.29    43119.34    828.17 o 
  -2   4   8     1639.13     1742.22    110.17 o 
   0   4   8     8736.93     8656.66    211.52 o 
   2   4   8    10631.95    10329.83    252.66 o 
   4   4   8    37266.64    36562.63    679.09 o 
   6   4   8    37033.21    36090.34    746.57 o 
   8   4   8    35566.69    35186.34    732.27 o 
  10   4   8    23135.63    23165.12    585.76 o 
  12   4   8     7605.80     7292.50    272.08 o 
  14   4   8     6269.54     6015.04    273.24 o 
  16   4   8     1571.39     1844.18    176.53 o 
  18   4   8      964.37     1263.30    192.15 o 
  20   4   8     9445.22     9276.65    578.93 o 
  22   4   8     6380.74     5795.25    535.42 o 
  24   4   8     6741.76     6555.82    606.02 o 
 -27   5   8     3920.90     3814.30    471.02 o 
 -25   5   8     4869.33     4554.63    424.82 o 
 -23   5   8     5515.43     5413.70    418.03 o 
 -21   5   8     9647.15     9278.90    460.66 o 
 -19   5   8    12639.05    11856.10    449.67 o 
 -17   5   8    26597.24    26927.92    880.62 o 
 -15   5   8    18652.63    17555.51    706.34 o 
 -13   5   8    15872.61    15621.59    748.22 o 
 -11   5   8    23091.41    21477.03    613.08 o 
  -9   5   8    17839.66    17538.41    487.95 o 
  -7   5   8    12719.64    13134.78    501.80 o 
  -5   5   8    25477.79    26039.20    611.11 o 
  -3   5   8    20751.92    21428.70    533.19 o 
  -1   5   8    34031.42    33960.45    748.70 o 
   1   5   8    26964.20    25913.00    586.77 o 
   3   5   8    35998.77    34303.91    765.75 o 
   5   5   8    17455.21    17087.13    448.52 o 
   7   5   8    14787.11    14480.81    516.12 o 
   9   5   8    17482.25    17506.17    742.06 o 
  11   5   8     7975.08     7658.53    387.58 o 
  13   5   8    12612.69    12196.31    412.81 o 
  15   5   8     4784.92     5298.43    296.98 o 
  17   5   8    12350.12    11845.63    493.73 o 
  19   5   8     7702.24     7680.11    705.97 o 
  21   5   8     6534.93     5760.32    758.25 o 
  23   5   8     3822.30     3150.15    622.44 o 
 -26   6   8     2048.47     2054.29    404.77 o 
 -24   6   8     3873.36     3940.23    507.55 o 
 -22   6   8     4328.65     4381.33    504.97 o 
 -20   6   8     4521.89     4762.90    344.12 o 
 -18   6   8    13623.71    12813.08    554.45 o 
 -16   6   8     6198.34     6103.02    355.78 o 
 -14   6   8    11522.47    11718.47    675.03 o 
 -12   6   8     8015.83     7755.36    349.55 o 
 -10   6   8     6549.03     6774.76    310.93 o 
  -8   6   8     7020.56     7047.27    286.55 o 
  -6   6   8     5535.24     5697.03    331.73 o 
  -4   6   8    37111.98    36797.25    914.38 o 
  -2   6   8    11934.70    12048.95    374.33 o 
   0   6   8    21811.55    21559.13    586.09 o 
   2   6   8    10348.73     9939.30    339.22 o 
   4   6   8     5725.53     5369.71    234.72 o 
   6   6   8     4772.87     4766.95    508.73 o 
   8   6   8     1242.35     1491.58    152.51 o 
  10   6   8     6821.40     6630.23    329.87 o 
  12   6   8     8190.41     7976.12    521.39 o 
  14   6   8    11457.33    11798.48    714.80 o 
  16   6   8     9041.05     8862.96    636.04 o 
  18   6   8     4379.42     4445.08    451.07 o 
  20   6   8     3103.17     3269.70    574.94 o 
 -23   7   8     2726.13     3299.19    570.23 o 
 -21   7   8     3987.38     3697.43    434.60 o 
 -19   7   8     5414.95     5225.56    401.44 o 
 -17   7   8     6486.71     6401.98    429.13 o 
 -15   7   8     8174.03     9160.86    477.78 o 
 -13   7   8    10793.74    11291.21    595.11 o 
 -11   7   8    14808.73    14715.18    573.18 o 
  -9   7   8    10225.40    10284.25    425.50 o 
  -7   7   8     9288.33     9161.04    375.89 o 
  -5   7   8    11730.38    10790.61    503.38 o 
  -3   7   8     8675.19     8726.87    436.47 o 
  -1   7   8     8482.25     8738.15    329.53 o 
   1   7   8     9783.63    10098.93    363.18 o 
   3   7   8    11911.96    11458.45    469.17 o 
   5   7   8    10939.25    11424.23    578.51 o 
   7   7   8     9316.06     9627.43    540.35 o 
   9   7   8    11117.28    10688.24    602.80 o 
  11   7   8     5870.51     6030.41    494.81 o 
  13   7   8     7926.75     8056.44    577.13 o 
  15   7   8     2728.41     2964.98    390.73 o 
  17   7   8     2725.23     2559.14    465.77 o 
 -18   8   8     1988.32     1227.08    367.08 o 
 -16   8   8     3505.13     3785.55    410.76 o 
 -14   8   8     6044.66     6151.45    490.10 o 
 -12   8   8     7146.19     7281.23    490.23 o 
 -10   8   8     8970.26     8371.96    496.23 o 
  -8   8   8     7063.20     6629.43    359.89 o 
  -6   8   8     3618.77     3534.15    347.69 o 
  -4   8   8     2856.82     2549.82    263.10 o 
  -2   8   8     1121.20     1439.05    222.13 o 
   0   8   8     3862.46     3712.60    333.97 o 
   2   8   8     4666.11     4929.62    353.48 o 
   4   8   8     8297.57     8810.79    550.23 o 
   6   8   8    10047.36    10195.91    591.67 o 
   8   8   8     8237.38     8079.90    571.22 o 
  10   8   8     4283.93     3997.57    655.23 o 
  12   8   8     1204.75     1414.39    397.23 o 
  14   8   8     1403.45     1348.35    406.56 o 
 -11   9   8     4053.07     3718.92    497.74 o 
  -9   9   8     2481.88     2664.52    449.47 o 
  -7   9   8     2318.76     2079.21    398.20 o 
  -5   9   8     3166.64     3353.61    482.81 o 
  -3   9   8     2275.13     2768.67    457.55 o 
  -1   9   8     4216.33     4173.81    558.92 o 
   1   9   8     6231.57     5843.21    677.24 o 
   3   9   8     4264.65     4543.68    597.37 o 
   5   9   8     4585.02     4545.42    602.10 o 
   7   9   8     2882.56     3018.50    532.12 o 
 -33   1   9       83.39     -260.64    310.65 o 
 -31   1   9      209.01      239.32    433.62 o 
 -29   1   9      888.00     1155.60    319.50 o 
 -27   1   9      132.61      378.97    219.67 o 
 -25   1   9       51.18      200.79    181.57 o 
 -23   1   9     3827.81     3763.45    370.34 o 
 -21   1   9     1342.40     1503.25    229.93 o 
 -19   1   9     2223.55     2030.19    133.58 o 
 -17   1   9      584.01      605.23     84.84 o 
 -15   1   9      475.04      511.54     84.05 o 
 -13   1   9     8286.64     8414.46    235.43 o 
 -11   1   9     3195.97     3193.55    126.79 o 
  -9   1   9       64.51      205.73     56.24 o 
  -7   1   9     1490.28     1470.46     94.59 o 
  -5   1   9     7745.56     7550.57    162.98 o 
  -3   1   9    11030.99    10533.14    169.42 o 
  -1   1   9       33.91       40.11     38.99 o 
   1   1   9       50.03       75.09     44.98 o 
   3   1   9      567.40      611.16     35.54 o 
   5   1   9     3204.44     3395.59    141.65 o 
   7   1   9      176.84      132.61     55.51 o 
   9   1   9       24.17       30.87     60.16 o 
  11   1   9     1943.94     1925.39    143.39 o 
  13   1   9       57.74       19.65     76.59 o 
  15   1   9     1036.46     1312.62    175.34 o 
  17   1   9       35.41      352.82    151.20 o 
  19   1   9       79.12       -9.74     90.04 o 
  21   1   9        5.22      179.23    168.70 o 
  23   1   9        3.17     -218.52    218.52 o 
  25   1   9       25.00       76.66    170.72 o 
  27   1   9        3.48      788.96    765.07 o 
 -32   2   9       41.86      231.46    274.71 o 
 -30   2   9      172.32      156.66    221.65 o 
 -28   2   9      186.57      381.53    239.02 o 
 -26   2   9        3.15     -204.22    204.22 o 
 -24   2   9     1170.12     1218.30    245.70 o 
 -22   2   9       53.14      193.34    161.99 o 
 -20   2   9      854.35     1140.14    235.00 o 
 -18   2   9      819.89     1015.51    153.91 o 
 -16   2   9     1529.07     1300.84    111.13 o 
 -14   2   9     3480.54     3474.15    158.51 o 
 -12   2   9     3199.23     3130.17    138.40 o 
 -10   2   9     1629.79     1772.36    107.78 o 
  -8   2   9      865.29      946.93    117.05 o 
  -6   2   9      848.43      776.34     93.85 o 
  -4   2   9     7699.43     7765.15    130.51 o 
  -2   2   9      400.57      591.16    167.68 o 
   0   2   9     5127.88     4868.39    133.51 o 
   2   2   9      798.25      631.99     96.58 o 
   4   2   9     5027.08     4981.86    151.50 o 
   6   2   9      101.48      263.56     52.83 o 
   8   2   9      908.56      964.86    167.42 o 
  10   2   9        4.03       -2.85     66.23 o 
  12   2   9     1645.08     1242.26    148.81 o 
  14   2   9      411.35      741.72    129.19 o 
  16   2   9       45.25       97.06     94.18 o 
  18   2   9      215.05      172.02    109.11 o 
  20   2   9      866.95     1083.47    207.77 o 
  22   2   9       11.34      -53.70    166.58 o 
  24   2   9        0.54       41.39    149.31 o 
  26   2   9      276.09      263.16    226.29 o 
 -31   3   9      121.67       48.70    205.58 o 
 -29   3   9      180.01       39.47    185.91 o 
 -27   3   9     1695.97     2284.72    359.60 o 
 -25   3   9      435.06      537.59    205.19 o 
 -23   3   9      297.11      154.96    160.11 o 
 -21   3   9      601.22      589.51    144.08 o 
 -19   3   9     1327.78     1395.17    142.92 o 
 -17   3   9     3632.47     3930.94    210.17 o 
 -15   3   9      653.94      672.20    107.62 o 
 -13   3   9     1861.09     1686.58    124.89 o 
 -11   3   9     8253.63     8205.22    303.66 o 
  -9   3   9     6508.73     7023.87    201.71 o 
  -7   3   9     8010.58     7552.29    177.97 o 
  -5   3   9     1980.83     2067.15     76.33 o 
  -3   3   9     3873.37     3932.15     78.97 o 
  -1   3   9     1557.56     1517.79     87.65 o 
   1   3   9        8.65       32.06     81.65 o 
   3   3   9      229.92      297.35     57.15 o 
   5   3   9     2373.57     2329.71    146.25 o 
   7   3   9     5852.46     6307.06    201.64 o 
   9   3   9      471.66      640.86    117.09 o 
  11   3   9     1018.92     1109.40    120.41 o 
  13   3   9      472.36      521.07    135.76 o 
  15   3   9      282.52      205.83    101.86 o 
  17   3   9      294.61      274.30    110.88 o 
  19   3   9       83.55      298.43    125.86 o 
  21   3   9        6.10     -103.80    140.57 o 
  23   3   9        6.85     -196.07    212.84 o 
  25   3   9        2.99      -39.69    200.02 o 
 -30   4   9      495.10      882.75    413.55 o 
 -28   4   9       44.09       17.97    182.43 o 
 -26   4   9      334.03      158.26    181.40 o 
 -24   4   9      664.45      663.72    207.53 o 
 -22   4   9      765.93      878.71    283.52 o 
 -20   4   9       12.35       -9.39     83.46 o 
 -18   4   9     3739.84     3419.80    231.45 o 
 -16   4   9      700.51     1074.03    251.22 o 
 -14   4   9     3713.14     4097.07    195.76 o 
 -12   4   9     1325.00     1368.34    198.29 o 
 -10   4   9       35.70      114.13     87.89 o 
  -8   4   9      524.01      610.52    112.93 o 
  -6   4   9     2951.93     2810.52    151.06 o 
  -4   4   9      465.61      523.92     94.17 o 
  -2   4   9      460.90      351.94     77.33 o 
   0   4   9     4503.95     3911.62    148.48 o 
   2   4   9     2291.41     1934.62     71.30 o 
   4   4   9     2277.01     2058.14     79.46 o 
   6   4   9      527.27      490.78     62.43 o 
   8   4   9       90.07      161.27     88.03 o 
  10   4   9        0.99      312.52    214.49 o 
  12   4   9       46.82       36.32     73.73 o 
  14   4   9        2.32       14.60     84.59 o 
  16   4   9      503.60      496.80    151.67 o 
  18   4   9      536.40      521.97    141.48 o 
  20   4   9      690.63      602.93    224.57 o 
  22   4   9      170.31      180.54    272.48 o 
  24   4   9        3.40     -185.71    309.46 o 
 -27   5   9        0.88      141.15    224.61 o 
 -25   5   9      222.03      268.13    176.06 o 
 -23   5   9      603.30      654.38    209.53 o 
 -21   5   9     2585.91     2396.90    244.34 o 
 -19   5   9      458.86      713.21    146.91 o 
 -17   5   9       69.64      234.12    139.27 o 
 -15   5   9     1922.47     1908.51    161.98 o 
 -13   5   9     2212.11     2222.27    205.63 o 
 -11   5   9      770.56     1239.53    149.95 o 
  -9   5   9        2.34      364.70    226.11 o 
  -7   5   9     6442.55     6108.83    245.08 o 
  -5   5   9     1245.85     1183.45    113.66 o 
  -3   5   9      565.35      793.26    186.95 o 
  -1   5   9     2456.43     2381.31    123.48 o 
   1   5   9      622.92      706.96    116.84 o 
   3   5   9     3294.67     2898.98    160.86 o 
   5   5   9      561.41      457.01     98.36 o 
   7   5   9       15.00       82.41     53.30 o 
   9   5   9      249.55      401.70    126.14 o 
  11   5   9      215.07      314.88    113.67 o 
  13   5   9       14.60      -54.03    140.91 o 
  15   5   9       19.18      -80.39    156.98 o 
  17   5   9        9.92       -5.51    206.18 o 
  19   5   9      105.08      419.34    310.75 o 
  21   5   9        2.93     -183.23    279.03 o 
 -26   6   9        1.96      -82.10    209.53 o 
 -24   6   9       17.79      405.69    354.45 o 
 -22   6   9       58.94      -32.19    241.21 o 
 -20   6   9       29.87      -41.94    141.96 o 
 -18   6   9       59.89      -16.79    112.87 o 
 -16   6   9        5.15      187.87    134.84 o 
 -14   6   9      149.59      259.96    148.07 o 
 -12   6   9      102.16       10.99     83.77 o 
 -10   6   9      122.58      253.55    140.25 o 
  -8   6   9       25.78        6.22     98.58 o 
  -6   6   9       15.19      214.08    260.32 o 
  -4   6   9     1061.87     1060.05    225.06 o 
  -2   6   9      582.71      443.38    140.95 o 
   0   6   9      736.69      743.84    155.00 o 
   2   6   9       21.05       22.60    215.46 o 
   4   6   9        7.36      -24.89     99.96 o 
   6   6   9      282.63      130.92    136.90 o 
   8   6   9      384.01      670.35    180.77 o 
  10   6   9        8.28      -19.44    126.71 o 
  12   6   9        8.04      755.59    402.03 o 
  14   6   9      193.50      430.90    211.94 o 
  16   6   9       13.81      301.96    360.93 o 
  18   6   9       33.50     -100.92    201.74 o 
  20   6   9        8.30     -204.14    313.69 o 
 -23   7   9      562.39      806.36    337.20 o 
 -21   7   9      170.51       67.15    177.95 o 
 -19   7   9      596.56      374.43    183.60 o 
 -17   7   9      232.53      195.06    196.58 o 
 -15   7   9      133.79      109.06    130.68 o 
 -13   7   9       81.54      202.63    143.06 o 
 -11   7   9      364.86      365.48    145.73 o 
  -9   7   9      376.90      568.62    130.85 o 
  -7   7   9      268.88      342.65    153.27 o 
  -5   7   9      940.27     1303.84    155.27 o 
  -3   7   9      934.65     1145.99    129.57 o 
  -1   7   9      884.70      967.22    180.53 o 
   1   7   9      568.89     1017.12    184.86 o 
   3   7   9      178.56       41.48    164.67 o 
   5   7   9        4.69       30.89    124.90 o 
   7   7   9       27.65       -9.23    118.96 o 
   9   7   9       27.34      100.99    164.53 o 
  11   7   9       14.96     -206.67    206.67 o 
  13   7   9      265.76      823.57    429.27 o 
  15   7   9      218.65      217.50    199.68 o 
  17   7   9       45.58     -226.94    267.09 o 
 -18   8   9       13.15        6.30    234.09 o 
 -16   8   9      142.68      104.04    190.27 o 
 -14   8   9      106.28      186.59    197.27 o 
 -12   8   9        9.52     -182.36    200.61 o 
 -10   8   9       20.60       49.26    147.48 o 
  -8   8   9        1.94      -81.69    138.53 o 
  -6   8   9       80.32      -13.88    116.06 o 
  -4   8   9      630.15      599.42    240.94 o 
  -2   8   9       54.02      -57.59    148.76 o 
   0   8   9      121.62      158.88    158.79 o 
   2   8   9      179.40      245.21    147.27 o 
   4   8   9        4.74       11.20    117.85 o 
   6   8   9       28.85       29.88    141.87 o 
   8   8   9       84.13      109.01    155.78 o 
  10   8   9       61.35       34.63    417.23 o 
  12   8   9      217.68      359.05    313.61 o 
 -11   9   9      514.39      845.51    311.69 o 
  -9   9   9      316.96      139.25    237.20 o 
  -7   9   9       32.80      -83.28    219.43 o 
  -5   9   9       12.61      -45.98    182.03 o 
  -3   9   9        3.93       11.13    205.16 o 
  -1   9   9       25.03     1248.81   1180.78 o 
   1   9   9      213.50      681.63    604.31 o 
   3   9   9      193.24      145.50    246.27 o 
   5   9   9      279.01      228.06    295.67 o 
 -32   0  10     3780.04     3856.24    816.27 o 
 -30   0  10     3901.04     4456.51    874.98 o 
 -28   0  10     5076.41     5499.35    794.38 o 
 -26   0  10     5754.29     6272.95    807.25 o 
 -24   0  10     2484.59     2881.17    498.50 o 
 -22   0  10    13593.81    12920.17    899.79 o 
 -20   0  10    25020.72    24173.03   1339.77 o 
 -18   0  10    17535.94    17836.67    590.21 o 
 -16   0  10    31725.75    31345.07   1003.33 o 
 -14   0  10    18511.18    19180.54    618.03 o 
 -12   0  10    43311.01    43277.82   1151.28 o 
 -10   0  10     2089.12     2216.13    243.58 o 
  -8   0  10    10588.38    10597.97    321.77 o 
  -6   0  10    11274.63    11121.36    286.97 o 
  -4   0  10    24865.80    24768.30    684.31 o 
  -2   0  10    40107.59    39346.80    725.90 o 
   0   0  10    30770.17    31726.92    604.27 o 
   2   0  10    55788.42    57216.02   1160.36 o 
   4   0  10    27327.08    27657.75    661.56 o 
   6   0  10    23042.85    23502.71   1065.79 o 
   8   0  10    16739.85    17101.85    595.27 o 
  10   0  10     1194.67     1634.53    242.34 o 
  12   0  10    12113.06    11721.83   1073.51 o 
  14   0  10     1985.35     2294.66    413.09 o 
  16   0  10     7300.80     8990.07    761.41 o 
  18   0  10    12913.54    13154.07    881.81 o 
  20   0  10    11002.68    11017.19    921.91 o 
  22   0  10     7424.57     7425.59    730.42 o 
  24   0  10     3631.61     3569.29    531.76 o 
  26   0  10     3306.11     2771.30    511.74 o 
 -31   1  10     5076.87     5240.64    618.41 o 
 -29   1  10     5029.59     5378.00    582.09 o 
 -27   1  10     6137.52     6352.87    552.70 o 
 -25   1  10     5843.66     6560.14    529.02 o 
 -23   1  10     6532.51     6771.53    507.78 o 
 -21   1  10    24765.93    24807.77    996.94 o 
 -19   1  10    31235.53    30478.10    685.02 o 
 -17   1  10    51935.04    54366.27   1173.72 o 
 -15   1  10    34796.43    36575.28    812.76 o 
 -13   1  10    39509.89    41327.19    855.59 o 
 -11   1  10    12945.44    12759.38    298.30 o 
  -9   1  10    13641.49    14584.94    307.96 o 
  -7   1  10    47519.19    48084.32    900.37 o 
  -5   1  10    22686.08    23098.36    942.95 o 
  -3   1  10    68843.28    63481.19   1167.78 o 
  -1   1  10   107354.03   102089.94   2032.78 o 
   1   1  10    32304.87    28910.98    747.67 o 
   3   1  10    49031.53    49117.77    685.81 o 
   5   1  10    41710.93    44111.05    759.30 o 
   7   1  10     7790.85     7879.68    224.86 o 
   9   1  10    21569.49    22202.27    540.18 o 
  11   1  10    19994.43    20445.28    717.05 o 
  13   1  10    25948.05    26192.37   1091.60 o 
  15   1  10    13460.40    13619.66    699.04 o 
  17   1  10    13067.78    14801.54    818.37 o 
  19   1  10    10581.09    10688.56    599.73 o 
  21   1  10     6711.01     6808.64    473.89 o 
  23   1  10     4814.56     5286.15    462.43 o 
  25   1  10     3485.44     3535.85    404.42 o 
 -32   2  10     4568.63     4359.27    580.26 o 
 -30   2  10     4913.53     4957.43    586.06 o 
 -28   2  10     2960.89     3136.92    427.82 o 
 -26   2  10     5241.57     4952.01    492.48 o 
 -24   2  10     6311.90     5896.47    472.32 o 
 -22   2  10    13810.16    13038.80    657.39 o 
 -20   2  10    28879.72    28392.06    723.91 o 
 -18   2  10    30702.21    29973.14    742.52 o 
 -16   2  10    15954.24    16498.64    450.46 o 
 -14   2  10    11359.41    12289.85    339.73 o 
 -12   2  10    13602.79    14132.43    349.83 o 
 -10   2  10     7642.90     7929.70    219.08 o 
  -8   2  10    15689.89    15617.37    314.88 o 
  -6   2  10    48643.17    50928.61   1922.48 o 
  -4   2  10    84496.26    80677.94   2156.22 o 
  -2   2  10    73495.16    73581.19   1615.77 o 
   0   2  10    32121.03    31858.23    778.89 o 
   2   2  10    12254.33    12487.01    370.80 o 
   4   2  10     1844.04     2142.55    120.25 o 
   6   2  10     4422.59     4493.22    149.24 o 
   8   2  10     9967.08    10221.01    301.91 o 
  10   2  10    20676.94    20078.17    534.68 o 
  12   2  10    40076.47    40353.69   1018.42 o 
  14   2  10    20665.13    20940.61    645.42 o 
  16   2  10    21727.42    21799.63    704.08 o 
  18   2  10     4254.36     4480.44    286.38 o 
  20   2  10     1225.61     1479.14    233.21 o 
  22   2  10      780.83     1045.52    232.32 o 
  24   2  10     1386.80     1718.95    347.46 o 
 -31   3  10     5365.25     5419.60    633.79 o 
 -29   3  10     3928.83     4643.52    545.20 o 
 -27   3  10     5765.51     6549.07   1170.39 o 
 -25   3  10     7811.17     7874.85    559.89 o 
 -23   3  10     7657.41     7571.39    509.98 o 
 -21   3  10    11709.60    11590.63    506.77 o 
 -19   3  10    12718.99    12958.84    425.42 o 
 -17   3  10    25178.96    25843.87    687.59 o 
 -15   3  10    29116.10    28400.08    704.62 o 
 -13   3  10    21678.98    21666.45    521.87 o 
 -11   3  10    21381.70    22710.50    714.94 o 
  -9   3  10    22429.51    23560.43    925.04 o 
  -7   3  10    28503.32    29448.09    548.74 o 
  -5   3  10    23106.40    22815.62    363.81 o 
  -3   3  10    21313.14    21676.60    438.08 o 
  -1   3  10    31478.57    32117.07    612.11 o 
   1   3  10    22864.16    22997.31    490.49 o 
   3   3  10    41246.25    42881.22    902.87 o 
   5   3  10    20095.26    20561.91    547.61 o 
   7   3  10    17117.26    15560.71    400.60 o 
   9   3  10    15329.20    15176.34    413.64 o 
  11   3  10    18888.37    18166.16    536.35 o 
  13   3  10     8586.89     9060.68    365.49 o 
  15   3  10     6876.96     7034.02    320.73 o 
  17   3  10     6769.08     7858.46    602.56 o 
  19   3  10     6494.32     6646.84    406.61 o 
  21   3  10     4960.46     4677.20    484.15 o 
  23   3  10     3736.91     3526.41    451.08 o 
 -30   4  10     3591.74     3366.18    472.36 o 
 -28   4  10     5000.04     4957.82    546.54 o 
 -26   4  10     7512.67     6970.50    571.88 o 
 -24   4  10     8870.82     8612.63    576.88 o 
 -22   4  10     8813.41     8204.39    518.75 o 
 -20   4  10    10725.64    10498.95    404.74 o 
 -18   4  10    14055.52    14236.88    514.76 o 
 -16   4  10    10198.85    10178.41    348.93 o 
 -14   4  10    23641.18    23986.42    629.38 o 
 -12   4  10    26425.93    26949.34    756.80 o 
 -10   4  10    30287.97    30793.54    658.84 o 
  -8   4  10    18751.32    18353.56    391.05 o 
  -6   4  10    14226.44    13431.18    266.95 o 
  -4   4  10    10761.26    10195.70    240.25 o 
  -2   4  10    21778.17    20724.58    628.97 o 
   0   4  10    27878.26    26962.09    815.83 o 
   2   4  10    28803.56    27752.86    691.27 o 
   4   4  10    31709.18    30620.96    698.50 o 
   6   4  10    40984.87    39519.27   1317.53 o 
   8   4  10    13861.89    12776.03    414.75 o 
  10   4  10     6156.07     5803.25    291.03 o 
  12   4  10     2803.25     2986.11    220.26 o 
  14   4  10     3491.24     3845.08    301.65 o 
  16   4  10     9113.12     9640.87    616.47 o 
  18   4  10     7522.68     8069.05    476.11 o 
  20   4  10     8287.36     8641.31    728.48 o 
  22   4  10     7092.27     6012.02    570.66 o 
 -27   5  10     3660.26     3562.01    537.79 o 
 -25   5  10     5240.41     5044.65    542.22 o 
 -23   5  10     4632.34     4470.73    375.27 o 
 -21   5  10     7776.96     7305.60    348.52 o 
 -19   5  10     4923.71     4828.01    310.51 o 
 -17   5  10     7684.20     7516.08    341.64 o 
 -15   5  10    13915.88    13162.43    474.51 o 
 -13   5  10     8850.17     9131.29    386.90 o 
 -11   5  10    11019.34    10669.12    460.16 o 
  -9   5  10     7443.83     7838.08    383.68 o 
  -7   5  10    30589.21    29492.33    769.40 o 
  -5   5  10     3808.23     3810.33    297.62 o 
  -3   5  10     9262.12     9591.75    302.81 o 
  -1   5  10    18107.32    18922.25    657.89 o 
   1   5  10     8876.32     9459.10    615.63 o 
   3   5  10    17534.75    17862.26    683.78 o 
   5   5  10     7358.30     7612.70    413.12 o 
   7   5  10     9175.04     9134.88    486.51 o 
   9   5  10     4788.26     4971.54    370.58 o 
  11   5  10     7160.44     7315.49    509.94 o 
  13   5  10     5547.66     5554.95    452.44 o 
  15   5  10     4292.09     4346.99    432.59 o 
  17   5  10     6186.85     7429.30    592.49 o 
  19   5  10     3857.41     3934.12    816.42 o 
  21   5  10     2709.15     1233.90   1549.58 o 
 -24   6  10     5361.06     5321.20    561.15 o 
 -22   6  10     7108.69     6774.59    603.09 o 
 -20   6  10     6874.93     6927.93    438.05 o 
 -18   6  10     4544.90     4846.69    332.40 o 
 -16   6  10     7341.30     7511.62    468.17 o 
 -14   6  10     7307.34     7515.21    466.44 o 
 -12   6  10     7849.02     8226.32    365.95 o 
 -10   6  10    11796.02    12019.20    543.42 o 
  -8   6  10    20195.62    20114.73    664.88 o 
  -6   6  10    20123.56    20338.94    729.82 o 
  -4   6  10    17741.22    18563.23    751.65 o 
  -2   6  10    16631.69    16909.28    678.44 o 
   0   6  10    10985.44    11003.89    504.84 o 
   2   6  10     5943.50     6044.28    368.61 o 
   4   6  10     2259.81     2348.89    244.10 o 
   6   6  10    10392.33    10346.78    553.43 o 
   8   6  10     8497.66     9065.41    545.10 o 
  10   6  10    11959.74    12464.57    697.87 o 
  12   6  10    12211.67    13187.72    771.76 o 
  14   6  10    10882.91    10159.53    703.72 o 
  16   6  10     5448.01     6339.07    555.10 o 
  18   6  10     3225.03     3180.74    629.39 o 
 -21   7  10     2208.93     1910.72    374.10 o 
 -19   7  10     2027.37     1866.17    251.56 o 
 -17   7  10     2616.36     3004.66    313.79 o 
 -15   7  10     5169.54     5008.95    343.84 o 
 -13   7  10     5580.54     5985.25    353.34 o 
 -11   7  10    10979.94    10633.43    476.02 o 
  -9   7  10     6606.74     6456.48    408.01 o 
  -7   7  10    13469.45    13006.36    618.09 o 
  -5   7  10     2220.51     2349.97    251.47 o 
  -3   7  10     3625.55     3436.09    293.49 o 
  -1   7  10     3700.90     3749.70    305.00 o 
   1   7  10     3093.33     3193.12    284.35 o 
   3   7  10     6073.88     6244.90    408.94 o 
   5   7  10     6990.68     6705.58    502.42 o 
   7   7  10     8411.98     8195.31    568.18 o 
   9   7  10     5938.85     5885.77    484.96 o 
  11   7  10     4289.82     5025.14    500.35 o 
  13   7  10     1841.83     2397.84    369.07 o 
  15   7  10     1310.58     1636.41    322.81 o 
 -18   8  10     1827.42     1178.36    401.68 o 
 -16   8  10     3345.65     3207.61    460.97 o 
 -14   8  10     5382.21     5032.91    516.70 o 
 -12   8  10     6265.94     6296.43    476.45 o 
 -10   8  10     6854.47     6753.78    498.98 o 
  -8   8  10     6443.17     6521.73    476.50 o 
  -6   8  10     3707.32     3728.15    328.44 o 
  -4   8  10     3552.11     3474.14    320.77 o 
  -2   8  10     2690.04     2824.58    321.69 o 
   0   8  10     4520.00     4843.05    427.03 o 
   2   8  10     7745.56     7793.46    510.75 o 
   4   8  10     7299.38     6778.42    493.50 o 
   6   8  10     8581.24     8958.80    592.59 o 
   8   8  10     3110.51     3209.28    357.71 o 
  10   8  10     3213.30     4099.94    651.70 o 
  -9   9  10     2754.94     3249.95    495.40 o 
  -7   9  10     2989.73     3106.15    490.16 o 
  -5   9  10     3477.26     3413.48    551.87 o 
  -3   9  10     3201.20     3416.46    573.60 o 
  -1   9  10     3036.28     3257.00    517.33 o 
   1   9  10     3197.72     3802.19    567.48 o 
 -31   1  11      741.29      362.04    282.38 o 
 -29   1  11      271.06      161.22    215.29 o 
 -27   1  11      133.86     -120.62    209.57 o 
 -25   1  11       28.02     -134.74    168.85 o 
 -23   1  11     1343.88     1838.31    280.03 o 
 -21   1  11     1258.94     1462.12    229.02 o 
 -19   1  11      561.17      684.22    118.40 o 
 -17   1  11     3350.14     3163.74    172.60 o 
 -15   1  11     4655.47     4869.90    205.56 o 
 -13   1  11     3907.55     3759.19    171.62 o 
 -11   1  11     3108.00     3188.97    157.13 o 
  -9   1  11      640.69      605.54     74.10 o 
  -7   1  11     4274.42     4912.94    449.39 o 
  -5   1  11     3491.81     3226.12    137.18 o 
  -3   1  11     4376.81     4305.58    104.24 o 
  -1   1  11       31.68       10.09     58.80 o 
   1   1  11     7463.12     7316.12    215.08 o 
   3   1  11     8488.61     7784.83    194.71 o 
   5   1  11      952.93     1053.79    147.46 o 
   7   1  11     1160.44     1283.28     94.51 o 
   9   1  11      125.58      219.95     95.81 o 
  11   1  11      675.70      751.59    111.92 o 
  13   1  11      969.65     1250.86    149.89 o 
  15   1  11        3.61      -28.74    115.64 o 
  17   1  11      676.32     1070.75    165.95 o 
  19   1  11       63.68      743.72    350.56 o 
  21   1  11      161.64      193.82    161.62 o 
  23   1  11       47.72      177.16    178.82 o 
  25   1  11       46.44       17.56    198.13 o 
 -32   2  11       12.55      -90.26    245.10 o 
 -30   2  11       20.90     -219.16    237.20 o 
 -28   2  11       23.27      120.49    201.93 o 
 -26   2  11       39.42       30.65    162.26 o 
 -24   2  11       16.93      -47.39    181.96 o 
 -22   2  11     1514.95     1184.85    225.80 o 
 -20   2  11      921.43      727.66    117.56 o 
 -18   2  11      559.26      392.82    143.90 o 
 -16   2  11     2226.29     2337.72    164.73 o 
 -14   2  11      936.46     1031.88    115.41 o 
 -12   2  11       44.91      434.96    100.63 o 
 -10   2  11     1803.13     1961.47    116.45 o 
  -8   2  11        2.76      -15.39     47.64 o 
  -6   2  11     3661.86     3860.99    217.67 o 
  -4   2  11     1182.83      835.72    105.04 o 
  -2   2  11     8422.13     8224.67    274.15 o 
   0   2  11       33.23       38.17     87.14 o 
   2   2  11     1286.84     1472.24    109.01 o 
   4   2  11      698.71      629.04     91.15 o 
   6   2  11      225.20      314.80     92.41 o 
   8   2  11       39.40       68.88    101.48 o 
  10   2  11        0.24       93.20     73.16 o 
  12   2  11     2799.97     2517.06    174.33 o 
  14   2  11        0.19      -95.66     95.66 o 
  16   2  11      239.66      319.19    119.60 o 
  18   2  11      152.53        0.48     87.62 o 
  20   2  11        1.51      405.85    287.94 o 
  22   2  11       17.66       17.27    157.36 o 
  24   2  11       42.98       99.18    283.34 o 
 -31   3  11       24.22      -84.83    234.49 o 
 -29   3  11       29.77      144.22    211.50 o 
 -27   3  11       79.33       37.66    169.73 o 
 -25   3  11     1509.97     1738.28    298.41 o 
 -23   3  11     1165.55     1248.34    243.21 o 
 -21   3  11      391.55      353.25    120.40 o 
 -19   3  11     1225.03     1075.22    137.91 o 
 -17   3  11       79.77      108.84     82.15 o 
 -15   3  11      169.84      190.50    119.79 o 
 -13   3  11        2.84      222.62    164.49 o 
 -11   3  11     2372.50     2448.49    284.39 o 
  -9   3  11     2783.74     2724.82    155.38 o 
  -7   3  11    12419.69    12657.56    296.52 o 
  -5   3  11       55.31      -10.45     56.98 o 
  -3   3  11      708.98      669.06    120.16 o 
  -1   3  11      312.09      240.62    140.40 o 
   1   3  11      219.27      116.29     90.11 o 
   3   3  11      569.70      584.67    112.23 o 
   5   3  11        7.39     -112.15    112.15 o 
   7   3  11     3953.17     4330.36    346.32 o 
   9   3  11      867.18      956.18    131.79 o 
  11   3  11      803.89      978.94    146.91 o 
  13   3  11       93.42      119.39    103.82 o 
  15   3  11        9.36       53.38    110.44 o 
  17   3  11      991.91     1024.12    213.23 o 
  19   3  11        2.06      218.71    168.56 o 
  21   3  11      202.20      359.29    210.00 o 
  23   3  11      188.23      161.28    220.18 o 
 -28   4  11      469.36      533.66    256.20 o 
 -26   4  11       24.29     -187.12    217.71 o 
 -24   4  11       95.60      120.13    161.92 o 
 -22   4  11      321.88      542.76    191.46 o 
 -20   4  11      736.42      960.67    141.26 o 
 -18   4  11      342.19      431.54    130.56 o 
 -16   4  11        3.33      -87.01     87.01 o 
 -14   4  11     1053.38     1380.91    243.86 o 
 -12   4  11       80.80       75.87     79.55 o 
 -10   4  11       99.19       56.50     94.55 o 
  -8   4  11      660.29      396.91     64.99 o 
  -6   4  11      967.04     1010.26     97.67 o 
  -4   4  11     3329.98     3479.57    306.40 o 
  -2   4  11     1460.39     1512.47    163.41 o 
   0   4  11       92.75      154.45    115.28 o 
   2   4  11      179.89      225.93    215.44 o 
   4   4  11       54.24       54.48     63.34 o 
   6   4  11     1273.21     1117.76    121.96 o 
   8   4  11        3.02     -114.67    127.51 o 
  10   4  11      207.00      327.87    212.21 o 
  12   4  11      483.84      349.35    118.20 o 
  14   4  11       13.55      -74.24    114.38 o 
  16   4  11      367.51      699.57    185.91 o 
  18   4  11      331.00      163.98    165.04 o 
  20   4  11        1.42       58.65    247.59 o 
  22   4  11        5.84      559.55    390.28 o 
 -27   5  11        3.13      159.66    219.69 o 
 -25   5  11      105.19      -76.40    190.45 o 
 -23   5  11      343.17      228.79    204.01 o 
 -21   5  11      876.38     1112.01    178.17 o 
 -19   5  11       40.97      202.88    156.88 o 
 -17   5  11      467.72      738.02    143.27 o 
 -15   5  11     4013.69     4047.17    292.49 o 
 -13   5  11     4784.44     5068.73    318.96 o 
 -11   5  11     2234.16     2411.10    175.93 o 
  -9   5  11      114.58      126.34     79.02 o 
  -7   5  11      176.01      337.30    244.45 o 
  -5   5  11     6268.40     6070.97    344.80 o 
  -3   5  11      145.63      170.96    169.41 o 
  -1   5  11       21.70       83.50    111.91 o 
   1   5  11      975.97     1328.72    193.94 o 
   3   5  11     5560.93     5370.01    337.50 o 
   5   5  11     2693.17     3099.27    279.01 o 
   7   5  11      721.92     1099.67    204.37 o 
   9   5  11       66.25       29.74    124.31 o 
  11   5  11      113.29      129.35    151.77 o 
  13   5  11      106.97       65.16    157.00 o 
  15   5  11       19.15      -60.25    169.73 o 
  17   5  11      224.14      159.21    186.31 o 
  19   5  11       42.02      140.02    265.81 o 
 -24   6  11        0.83      110.39    268.12 o 
 -22   6  11      184.60       11.13    156.90 o 
 -20   6  11       62.66       46.27    119.93 o 
 -18   6  11      303.30      347.97    148.95 o 
 -16   6  11       30.93      121.30    150.47 o 
 -14   6  11      121.48      -35.08    108.08 o 
 -12   6  11      470.17      595.96    161.79 o 
 -10   6  11      414.26      258.40    111.49 o 
  -8   6  11      578.44      709.40    176.86 o 
  -6   6  11       67.34       -3.83    105.09 o 
  -4   6  11      406.97      643.52    161.68 o 
  -2   6  11      212.35      114.36    125.73 o 
   0   6  11       11.01      -50.45    173.64 o 
   2   6  11      698.97      836.70    173.14 o 
   4   6  11       25.16      -19.22    204.98 o 
   6   6  11      331.40      664.00    186.01 o 
   8   6  11      390.78      438.26    195.43 o 
  10   6  11      244.05      227.22    181.14 o 
  12   6  11       54.23     1063.54    756.67 o 
  14   6  11      112.22      122.46    254.93 o 
  16   6  11       13.21      136.31    200.26 o 
  18   6  11       36.82      127.23    275.65 o 
 -21   7  11        0.79        0.37    219.69 o 
 -19   7  11       39.44      223.96    235.32 o 
 -17   7  11      164.85      453.80    245.88 o 
 -15   7  11      517.74      601.92    217.05 o 
 -13   7  11       25.24       84.69    136.56 o 
 -11   7  11       33.20      313.95    253.07 o 
  -9   7  11      102.89      309.57    193.22 o 
  -7   7  11       13.98       53.16    172.99 o 
  -5   7  11     1465.58     1573.41    410.90 o 
  -3   7  11      261.05      290.71    152.90 o 
  -1   7  11      112.37      223.80    190.79 o 
   1   7  11      309.81      396.22    162.43 o 
   3   7  11       90.25      213.78    148.73 o 
   5   7  11       90.14      221.90    160.72 o 
   7   7  11       37.51      233.03    321.79 o 
   9   7  11       66.19       78.50    158.61 o 
  11   7  11      137.34      275.71    226.76 o 
  13   7  11       13.02       19.02    171.71 o 
 -16   8  11      101.55      424.61    239.31 o 
 -14   8  11       60.51     -113.99    258.06 o 
 -12   8  11      178.99       75.21    158.94 o 
 -10   8  11        2.88     -167.69    172.45 o 
  -8   8  11       86.23      114.99    153.41 o 
  -6   8  11       98.90      -60.11    140.49 o 
  -4   8  11        4.41       65.91    246.48 o 
  -2   8  11      405.37      532.45    185.94 o 
   0   8  11       72.85       -6.49    138.74 o 
   2   8  11      332.47      204.25    235.27 o 
   4   8  11      150.34      142.86    222.97 o 
   6   8  11        4.06     -122.24    161.63 o 
   8   8  11      137.09      161.35    238.22 o 
  -5   9  11       22.98      202.79    262.07 o 
  -3   9  11        7.67     -138.85    272.22 o 
 -32   0  12     6672.93     5597.56    992.70 o 
 -30   0  12     7132.37     6128.99    989.92 o 
 -28   0  12     9038.43     8421.81   1004.81 o 
 -26   0  12     4313.09     4663.10    696.08 o 
 -24   0  12    11850.21    10846.58    889.00 o 
 -22   0  12     4795.68     5028.40    536.83 o 
 -20   0  12    15573.09    15861.35    641.69 o 
 -18   0  12    30517.50    32416.11   1134.29 o 
 -16   0  12    29834.48    31093.53   1523.73 o 
 -14   0  12    45959.37    44910.06   2036.41 o 
 -12   0  12    42802.32    41321.68   1180.67 o 
 -10   0  12    30786.15    30374.68   1137.11 o 
  -8   0  12    13767.04    13220.94    405.24 o 
  -6   0  12     3860.85     3835.47    189.80 o 
  -4   0  12    40252.36    41936.31    909.69 o 
  -2   0  12    17574.00    17052.94    388.31 o 
   0   0  12    96059.84    93776.63   1904.28 o 
   2   0  12    64247.32    64079.51   2097.76 o 
   4   0  12    58063.91    55936.45   1349.25 o 
   6   0  12    18281.41    18442.20    578.74 o 
   8   0  12     9325.61     9106.20    799.16 o 
  10   0  12     7709.39     7843.17    882.39 o 
  12   0  12      451.83      631.76    206.74 o 
  14   0  12    17487.32    18789.95   3463.05 o 
  16   0  12    15732.74    16703.25   2124.54 o 
  18   0  12    16470.77    17119.13   2195.25 o 
  20   0  12    13449.68    11784.67    887.21 o 
  22   0  12     7562.71     7141.84    710.08 o 
  24   0  12     1760.96     1871.97    625.70 o 
 -31   1  12     5615.67     5672.66    642.11 o 
 -29   1  12     5762.03     5057.28    553.28 o 
 -27   1  12     4180.47     4485.55    481.33 o 
 -25   1  12     5488.71     5286.96    468.31 o 
 -23   1  12     5719.30     6063.70    466.74 o 
 -21   1  12     8056.18     8291.40    504.36 o 
 -19   1  12     3958.65     4136.86    197.45 o 
 -17   1  12    27683.20    28813.38    740.73 o 
 -15   1  12    32655.10    33741.63    958.60 o 
 -13   1  12    19768.14    20607.33    512.52 o 
 -11   1  12    25471.66    25487.26    541.33 o 
  -9   1  12    15302.00    15328.59    349.51 o 
  -7   1  12    19110.40    19446.45    397.58 o 
  -5   1  12     6629.89     6487.96    151.88 o 
  -3   1  12    12526.50    11234.06    197.98 o 
  -1   1  12    15580.42    15093.54    349.18 o 
   1   1  12    29390.52    27665.61    589.86 o 
   3   1  12    28139.00    27808.37    654.75 o 
   5   1  12    20079.87    18633.62    647.79 o 
   7   1  12    12340.64    12185.42    394.80 o 
   9   1  12    14519.45    14399.17    565.84 o 
  11   1  12     2354.01     2562.14    258.72 o 
  13   1  12     8611.00     8663.34    533.84 o 
  15   1  12     5783.82     5791.74    320.56 o 
  17   1  12     5645.88     6105.40    505.08 o 
  19   1  12     5406.59     5455.14    366.88 o 
  21   1  12     2872.90     3361.34    671.08 o 
  23   1  12     3309.75     3448.38    476.31 o 
 -30   2  12     4521.82     4356.97    576.10 o 
 -28   2  12     7188.67     7408.62    678.18 o 
 -26   2  12     2314.91     2578.55    353.18 o 
 -24   2  12     8729.93     8938.58    594.27 o 
 -22   2  12     9724.48     9814.68    586.40 o 
 -20   2  12    11106.61    10821.68    378.10 o 
 -18   2  12    26762.11    26794.52    710.57 o 
 -16   2  12    14318.87    14085.29    433.95 o 
 -14   2  12    21109.78    21620.05    623.45 o 
 -12   2  12    20045.92    19746.75    586.49 o 
 -10   2  12    25043.13    25643.60    574.84 o 
  -8   2  12    30029.53    30182.00    662.10 o 
  -6   2  12    21088.22    21926.62    461.39 o 
  -4   2  12    34649.30    35353.26    754.19 o 
  -2   2  12    19364.54    19320.74    547.99 o 
   0   2  12    22927.54    23336.75    538.95 o 
   2   2  12    14809.16    14411.62    374.84 o 
   4   2  12    11297.12    11051.37    462.05 o 
   6   2  12    20628.10    21190.96    622.26 o 
   8   2  12    23623.68    24307.83    758.40 o 
  10   2  12    26653.18    27487.61    869.13 o 
  12   2  12    11199.03    10508.19    382.08 o 
  14   2  12    11325.02    11560.54    449.19 o 
  16   2  12     5322.82     5209.69    338.05 o 
  18   2  12     2836.96     2793.98    259.26 o 
  20   2  12     1738.85     1870.77    322.52 o 
  22   2  12     3114.53     3467.22    499.22 o 
 -29   3  12     5533.73     5794.70    589.10 o 
 -27   3  12     6594.55     6293.74    584.47 o 
 -25   3  12     2564.60     2465.62    345.32 o 
 -23   3  12     7298.16     7632.92    532.90 o 
 -21   3  12     6083.76     6375.25    357.80 o 
 -19   3  12     6696.86     7021.25    334.50 o 
 -17   3  12    11983.59    11864.09    411.82 o 
 -15   3  12    29675.55    31036.18    806.49 o 
 -13   3  12    20271.06    20581.63    543.64 o 
 -11   3  12    16176.99    16640.23    588.30 o 
  -9   3  12    21729.79    23235.21    509.17 o 
  -7   3  12    11713.68    11743.13    402.93 o 
  -5   3  12    11005.53    10936.89    298.15 o 
  -3   3  12    18329.24    18511.37    449.00 o 
  -1   3  12    13386.11    13022.99    345.34 o 
   1   3  12    13314.50    13136.55    366.87 o 
   3   3  12    29871.81    28918.48    700.13 o 
   5   3  12    19735.63    19160.18    700.32 o 
   7   3  12    12121.00    12531.96    437.04 o 
   9   3  12    11076.71    11602.35    472.58 o 
  11   3  12     6064.25     6322.40    336.71 o 
  13   3  12     8238.25     8218.49    423.80 o 
  15   3  12     4916.45     5218.79    367.15 o 
  17   3  12     2195.78     2253.66    239.64 o 
  19   3  12     6499.42     6181.41    535.03 o 
  21   3  12     3573.56     3239.60    424.17 o 
  23   3  12     3471.24     3568.34    467.54 o 
 -28   4  12     5609.83     4942.49    510.94 o 
 -26   4  12     3864.11     3560.54    416.34 o 
 -24   4  12     4651.38     5092.53    447.73 o 
 -22   4  12     5893.03     5386.84    418.73 o 
 -20   4  12     4907.50     5235.01    290.42 o 
 -18   4  12    15434.81    14791.34    542.35 o 
 -16   4  12    10173.76    10677.95    452.09 o 
 -14   4  12    12945.04    13468.70    480.08 o 
 -12   4  12    13305.69    13082.48    599.28 o 
 -10   4  12    11898.70    11642.46    317.82 o 
  -8   4  12     4896.49     4582.39    274.79 o 
  -6   4  12     7076.32     6769.86    304.04 o 
  -4   4  12    10329.72    10114.33    431.05 o 
  -2   4  12    19793.93    20470.04    714.45 o 
   0   4  12    23525.42    22190.78    563.77 o 
   2   4  12    28952.96    27980.91    767.59 o 
   4   4  12    10497.62    10448.34    342.40 o 
   6   4  12     7758.97     8019.15    371.40 o 
   8   4  12     4058.43     4003.39    307.91 o 
  10   4  12     2238.65     2428.99    186.57 o 
  12   4  12     2304.96     2297.14    283.17 o 
  14   4  12     3347.41     3260.52    354.81 o 
  16   4  12    10290.18     9896.86    543.04 o 
  18   4  12     7017.97     7184.08    489.17 o 
  20   4  12     5452.85     5018.34    774.31 o 
 -27   5  12     4569.92     3808.05    524.66 o 
 -25   5  12     4520.84     3973.40    963.86 o 
 -23   5  12     7198.95     6576.13    589.74 o 
 -21   5  12     5763.26     5603.85    361.21 o 
 -19   5  12     9931.09     9618.81    493.46 o 
 -17   5  12     6835.14     6798.73    381.08 o 
 -15   5  12    10484.13    10862.71    501.37 o 
 -13   5  12     9551.61    10221.81    442.15 o 
 -11   5  12    13259.63    13198.48    459.81 o 
  -9   5  12    14265.76    14983.82    654.14 o 
  -7   5  12     7900.42     8120.63    421.82 o 
  -5   5  12    32814.89    31881.48   1094.69 o 
  -3   5  12    12032.66    12980.84    556.78 o 
  -1   5  12    13647.35    13793.39    580.15 o 
   1   5  12     8779.93     9269.88    462.81 o 
   3   5  12    11576.76    10988.82    534.78 o 
   5   5  12     9859.23     9848.51    521.37 o 
   7   5  12     4485.21     4322.26    354.18 o 
   9   5  12    10818.18    11136.57    638.20 o 
  11   5  12     8111.47     8699.46    606.20 o 
  13   5  12     9389.95     9992.25    676.92 o 
  15   5  12     7467.51     7688.18    619.02 o 
  17   5  12     1846.14     2131.47    359.63 o 
  19   5  12     3749.76     4226.18    736.19 o 
 -24   6  12     2795.85     2918.23    518.94 o 
 -22   6  12     4524.35     4888.74    704.92 o 
 -20   6  12     5909.19     5491.06    399.56 o 
 -18   6  12     5699.79     5578.58    381.46 o 
 -16   6  12     2632.15     2917.91    268.68 o 
 -14   6  12     3507.68     3776.15    340.34 o 
 -12   6  12     4943.53     4786.44    357.72 o 
 -10   6  12     8805.09     9154.91    502.65 o 
  -8   6  12     7512.98     8028.09    552.99 o 
  -6   6  12    10726.69    11622.86    595.36 o 
  -4   6  12    13347.80    13502.64    627.64 o 
  -2   6  12     5972.40     6386.80    403.64 o 
   0   6  12     2608.10     2929.38    273.85 o 
   2   6  12     2290.14     2396.21    260.07 o 
   4   6  12     3147.91     3218.76    305.34 o 
   6   6  12     3130.58     3118.73    319.28 o 
   8   6  12     8817.62     9172.04    597.94 o 
  10   6  12     8875.38     8930.58    672.39 o 
  12   6  12     6167.84     6596.80    553.97 o 
  14   6  12     2749.13     2822.21    421.92 o 
  16   6  12     1909.30     1856.49    403.68 o 
 -21   7  12     2974.26     3493.72    507.61 o 
 -19   7  12     3006.74     3066.31    363.23 o 
 -17   7  12     4470.27     4141.97    400.77 o 
 -15   7  12     4524.71     4569.40    419.54 o 
 -13   7  12     5622.14     5396.22    406.00 o 
 -11   7  12     7373.42     7266.40    553.33 o 
  -9   7  12     9086.41     9923.68    586.42 o 
  -7   7  12     4933.33     5566.27    621.49 o 
  -5   7  12    10283.09    10339.28    571.27 o 
  -3   7  12     3849.31     4738.53    376.99 o 
  -1   7  12     5509.77     6113.03    470.74 o 
   1   7  12     4879.64     5195.73    399.10 o 
   3   7  12     6461.13     6928.88    512.72 o 
   5   7  12     6522.93     6511.82    527.81 o 
   7   7  12     5134.70     5130.44    456.48 o 
   9   7  12     6002.00     6234.10    522.61 o 
  11   7  12     2889.68     2938.67    395.61 o 
  13   7  12     2653.63     3046.00    443.40 o 
 -14   8  12     3027.38     2973.32    437.68 o 
 -12   8  12     2452.13     2194.63    303.24 o 
 -10   8  12     3071.93     2959.03    342.33 o 
  -8   8  12     3395.93     3693.85    403.66 o 
  -6   8  12     2047.41     1879.93    314.01 o 
  -4   8  12     4544.77     4560.89    411.89 o 
  -2   8  12     4135.48     3953.99    381.59 o 
   0   8  12     4465.56     3996.53    390.74 o 
   2   8  12     3446.26     4146.44    429.32 o 
   4   8  12     3879.44     3356.16    370.43 o 
   6   8  12     2299.26     1928.97    309.33 o 
   8   8  12      964.24      757.51    232.94 o 
 -31   1  13       19.14      184.56    267.76 o 
 -29   1  13        6.99       13.45    187.19 o 
 -27   1  13       51.69     -158.37    199.35 o 
 -25   1  13     1167.01     1314.19    283.32 o 
 -23   1  13       31.45      -82.03    150.91 o 
 -21   1  13        0.72       18.81     78.09 o 
 -19   1  13      373.68      588.06    115.53 o 
 -17   1  13      500.71      570.65    108.44 o 
 -15   1  13     1128.37     1228.24    126.92 o 
 -13   1  13       71.73      -16.88     70.25 o 
 -11   1  13     3034.26     2649.88    148.15 o 
  -9   1  13      830.50      729.71    138.38 o 
  -7   1  13     6718.52     6673.51    198.54 o 
  -5   1  13       25.29        7.99     34.87 o 
  -3   1  13     1637.89     1434.82    118.40 o 
  -1   1  13      973.47      963.82    212.65 o 
   1   1  13      455.80      625.67    157.44 o 
   3   1  13     1351.28     1451.48    121.19 o 
   5   1  13      850.61      979.39    177.89 o 
   7   1  13      782.98      859.76     94.15 o 
   9   1  13     2729.74     2726.26    155.27 o 
  11   1  13        0.86       48.48     74.93 o 
  13   1  13       10.14      -87.72     87.72 o 
  15   1  13        4.19      134.65    138.30 o 
  17   1  13       13.12      -36.58    116.73 o 
  19   1  13      108.46      -56.44    184.99 o 
  21   1  13        2.82      192.56    238.81 o 
  23   1  13       80.40      216.81    271.88 o 
 -30   2  13      136.08      148.71    221.28 o 
 -28   2  13      690.78      933.06    291.76 o 
 -26   2  13      747.71      626.10    234.86 o 
 -24   2  13       79.15      548.86    211.24 o 
 -22   2  13       96.66      355.23    179.35 o 
 -20   2  13      441.11      450.98    111.27 o 
 -18   2  13      319.23      164.26     90.63 o 
 -16   2  13      679.51      748.82    116.89 o 
 -14   2  13     1001.19     1171.83    152.68 o 
 -12   2  13      263.68      393.95     99.95 o 
 -10   2  13     3097.51     3080.76    159.08 o 
  -8   2  13      845.12      853.24     81.48 o 
  -6   2  13     1620.24     1572.64    119.69 o 
  -4   2  13        0.93      101.76     81.00 o 
  -2   2  13      514.77      564.65     87.47 o 
   0   2  13       15.75      -18.32     54.88 o 
   2   2  13        3.00        9.28     77.22 o 
   4   2  13      188.77      328.83    175.70 o 
   6   2  13     1012.68     1014.17    143.16 o 
   8   2  13      722.74      530.91    123.94 o 
  10   2  13      163.33      379.60    124.30 o 
  12   2  13     1608.31     1425.11    194.26 o 
  14   2  13       42.36      110.91    121.36 o 
  16   2  13      191.79      510.00    178.67 o 
  18   2  13        5.10      202.92    180.66 o 
  20   2  13       29.43      -82.64    168.52 o 
  22   2  13       38.89      -20.12    195.62 o 
 -29   3  13      194.70     -246.68    246.68 o 
 -27   3  13     1007.84     1164.15    328.64 o 
 -25   3  13      596.18      655.48    343.06 o 
 -23   3  13      203.28      353.11    184.21 o 
 -21   3  13      657.00      643.66    128.24 o 
 -19   3  13     1537.11     1743.32    181.21 o 
 -17   3  13     5942.52     6149.43    402.22 o 
 -15   3  13     2122.54     2254.32    223.64 o 
 -13   3  13       94.93       67.76     99.45 o 
 -11   3  13     1947.48     1862.17    159.78 o 
  -9   3  13     4888.89     4954.09    223.64 o 
  -7   3  13       83.12      254.10    187.15 o 
  -5   3  13      811.42      763.18    183.63 o 
  -3   3  13     1609.34     1278.31    112.76 o 
  -1   3  13     6232.57     5836.71    224.42 o 
   1   3  13     7102.79     7225.89    265.70 o 
   3   3  13      101.88       98.94    104.87 o 
   5   3  13       26.06       77.70    132.12 o 
   7   3  13      947.85     1511.25    193.60 o 
   9   3  13      400.16      702.92    174.38 o 
  11   3  13      813.96      877.62    158.26 o 
  13   3  13       54.97       66.37    113.80 o 
  15   3  13      307.06      261.81    142.01 o 
  17   3  13      773.21      791.64    249.12 o 
  19   3  13       60.93      305.28    198.66 o 
  21   3  13       14.08      -18.38    163.20 o 
 -28   4  13      230.65      345.96    272.97 o 
 -26   4  13     1023.16      696.59    246.78 o 
 -24   4  13      135.02       15.70    150.65 o 
 -22   4  13        2.91       21.30    128.39 o 
 -20   4  13       50.12      -45.29     85.71 o 
 -18   4  13       42.81       80.35    100.26 o 
 -16   4  13      324.42      276.53    144.01 o 
 -14   4  13      115.50       98.03     82.60 o 
 -12   4  13      329.73      294.43     87.69 o 
 -10   4  13     1821.97     1706.29    147.88 o 
  -8   4  13       99.07      104.06     77.46 o 
  -6   4  13     2712.99     2592.41    185.06 o 
  -4   4  13      292.28      464.98    145.35 o 
  -2   4  13      143.04      -47.77     98.23 o 
   0   4  13       93.59       39.19     96.64 o 
   2   4  13       92.00       31.02     72.51 o 
   4   4  13      276.08      342.84     90.81 o 
   6   4  13       59.74       57.56    181.58 o 
   8   4  13     1096.14     1125.49    186.36 o 
  10   4  13      278.47      714.34    146.09 o 
  12   4  13      439.33      889.56    252.20 o 
  14   4  13      322.46      412.41    148.45 o 
  16   4  13        5.76       94.91    165.12 o 
  18   4  13        1.52      -33.35    222.98 o 
  20   4  13      148.68      113.44    289.59 o 
 -25   5  13       10.39      183.35    189.09 o 
 -23   5  13       21.06       88.46    203.22 o 
 -21   5  13       52.85      279.95    180.76 o 
 -19   5  13      134.65      213.85    135.39 o 
 -17   5  13      109.60       44.47    120.76 o 
 -15   5  13        5.64     -138.80    138.80 o 
 -13   5  13        9.94      115.70    165.59 o 
 -11   5  13       63.68     -138.96    138.96 o 
  -9   5  13      378.56      189.56    176.72 o 
  -7   5  13      843.76      797.19    175.84 o 
  -5   5  13       72.57       94.22    219.47 o 
  -3   5  13      143.22      155.11    124.20 o 
  -1   5  13      448.06      146.80    128.00 o 
   1   5  13      128.50      210.56    138.88 o 
   3   5  13      126.79      342.20    149.74 o 
   5   5  13       14.86        0.09    141.98 o 
   7   5  13       34.56       99.39    184.22 o 
   9   5  13       49.43       24.27    148.86 o 
  11   5  13      179.50      311.96    190.88 o 
  13   5  13        5.06     -106.62    174.42 o 
  15   5  13       54.12      102.41    185.43 o 
  17   5  13       76.64      168.38    239.36 o 
 -24   6  13      275.37      232.28    272.49 o 
 -22   6  13        1.35      119.74    227.49 o 
 -20   6  13       19.89      168.86    169.68 o 
 -18   6  13      337.79      162.82    149.99 o 
 -16   6  13       87.19      311.64    162.94 o 
 -14   6  13       86.88      -57.27    190.05 o 
 -12   6  13       92.47       70.52    183.30 o 
 -10   6  13      342.93      562.14    179.57 o 
  -8   6  13     1139.44     1381.78    223.10 o 
  -6   6  13      329.44      367.69    201.64 o 
  -4   6  13       22.54      -64.95    125.94 o 
  -2   6  13      419.32      539.09    254.00 o 
   0   6  13        9.18     -145.48    145.48 o 
   2   6  13        6.57      -85.03    136.04 o 
   4   6  13       89.82       65.14    170.04 o 
   6   6  13      250.07      449.33    194.40 o 
   8   6  13      139.30      133.07    177.34 o 
  10   6  13      191.88      145.24    185.20 o 
  12   6  13      123.45      101.90    191.51 o 
  14   6  13       21.79     -210.95    210.95 o 
 -19   7  13      267.46      148.35    209.51 o 
 -17   7  13      138.35      280.72    198.81 o 
 -15   7  13       64.88       38.79    148.93 o 
 -13   7  13       11.47       83.46    141.57 o 
 -11   7  13      633.76      803.11    283.40 o 
  -9   7  13     2973.97     2717.39    311.83 o 
  -7   7  13      556.31      816.87    205.52 o 
  -5   7  13        3.52       30.30    151.61 o 
  -3   7  13      206.60      419.67    242.99 o 
  -1   7  13      463.05      691.48    201.01 o 
   1   7  13       85.55      156.37    168.75 o 
   3   7  13       11.38      434.22    190.83 o 
   5   7  13      291.42      409.63    195.64 o 
   7   7  13     1036.75     1457.07    286.24 o 
   9   7  13      655.97     1551.73    374.17 o 
  11   7  13       28.79       81.15    164.97 o 
 -14   8  13       17.96      -91.90    227.93 o 
 -12   8  13       24.21      -88.54    181.13 o 
 -10   8  13        8.27       42.63    138.91 o 
  -8   8  13      164.18      297.75    176.15 o 
  -6   8  13       92.23      113.82    299.66 o 
  -4   8  13        4.86       -3.91    143.80 o 
  -2   8  13       31.17      130.36    160.88 o 
   0   8  13      153.15      136.64    192.80 o 
   2   8  13        2.57      230.26    198.86 o 
   4   8  13       12.84     -184.62    184.62 o 
   6   8  13       36.98      -98.33    180.29 o 
 -30   0  14     7455.93     7917.35   1079.16 o 
 -28   0  14     8676.91     8174.68   1105.07 o 
 -26   0  14     7124.44     7440.70   1192.72 o 
 -24   0  14     3942.36     4714.44    579.37 o 
 -22   0  14     1109.94     1346.39    333.78 o 
 -20   0  14     3265.89     3244.77    301.98 o 
 -18   0  14    16371.97    17784.72    776.40 o 
 -16   0  14     6118.79     6659.13    386.18 o 
 -14   0  14    27137.90    26751.00   1184.14 o 
 -12   0  14    17018.25    16805.99    609.66 o 
 -10   0  14    18202.49    17091.83    613.12 o 
  -8   0  14     8059.68     7409.05    298.72 o 
  -6   0  14     3483.08     2757.60    153.33 o 
  -4   0  14     9861.89     8849.24    274.28 o 
  -2   0  14    22294.94    20760.04    884.08 o 
   0   0  14    19846.87    18589.51    468.07 o 
   2   0  14    16825.96    16177.82    757.32 o 
   4   0  14    13811.31    13706.44    427.43 o 
   6   0  14     3855.96     4022.75    249.51 o 
   8   0  14     3119.42     3388.27    239.50 o 
  10   0  14     1702.93     2517.89    425.91 o 
  12   0  14     8300.90     7777.71   1082.82 o 
  14   0  14     4751.94     5721.53   1403.24 o 
  16   0  14     9159.97    10419.19   1248.16 o 
  18   0  14     5570.00     6929.77   1191.99 o 
  20   0  14     3204.40     2669.31    714.46 o 
  22   0  14      997.96     1333.56    583.16 o 
 -31   1  14     6004.17     6273.59    732.93 o 
 -29   1  14     7789.00     7772.46    703.87 o 
 -27   1  14    10295.06     9917.01    753.01 o 
 -25   1  14     7329.54     7947.36    587.47 o 
 -23   1  14     5865.70     6221.59    486.84 o 
 -21   1  14     7931.61     7627.98    323.45 o 
 -19   1  14     3096.99     3304.98    210.41 o 
 -17   1  14    11562.12    11532.05    412.27 o 
 -15   1  14    17180.69    18100.74    587.31 o 
 -13   1  14    35620.20    36410.76   1085.24 o 
 -11   1  14    29296.80    29119.87    674.49 o 
  -9   1  14    19654.99    19421.81    446.99 o 
  -7   1  14    24780.57    25060.49    518.17 o 
  -5   1  14    15569.25    15243.70    387.57 o 
  -3   1  14    15164.02    14707.04    385.50 o 
  -1   1  14    15539.33    14876.37    377.82 o 
   1   1  14    11016.39    10325.84    310.26 o 
   3   1  14    23730.04    23500.68    614.70 o 
   5   1  14    18241.91    18309.81    675.16 o 
   7   1  14    20863.44    21755.30    654.95 o 
   9   1  14     5517.31     6151.67    426.74 o 
  11   1  14    17217.06    18583.55   1273.29 o 
  13   1  14     7865.23     8604.05    820.57 o 
  15   1  14     4038.85     4284.02    388.09 o 
  17   1  14     4456.38     5089.21    461.02 o 
  19   1  14     3919.04     3368.11    409.67 o 
  21   1  14     2804.57     2846.15    562.00 o 
 -30   2  14     3299.02     3893.68    525.44 o 
 -28   2  14     5002.52     4761.54    523.67 o 
 -26   2  14     7731.13     7629.10    602.94 o 
 -24   2  14     5404.42     5614.27    475.19 o 
 -22   2  14     3606.67     3374.06    332.23 o 
 -20   2  14     6996.54     7112.61    332.79 o 
 -18   2  14    10998.53    10894.27    411.48 o 
 -16   2  14     6535.94     6845.25    293.89 o 
 -14   2  14    13700.22    14279.35    451.52 o 
 -12   2  14    22224.09    22561.26    580.96 o 
 -10   2  14    21175.37    21864.87    541.36 o 
  -8   2  14    15717.46    15427.09    425.16 o 
  -6   2  14    14873.04    14501.27    413.98 o 
  -4   2  14     5567.35     5435.45    206.03 o 
  -2   2  14     6338.04     5374.01    215.02 o 
   0   2  14     6474.66     5825.67    220.31 o 
   2   2  14    14500.22    13645.37    401.01 o 
   4   2  14    12792.76    12771.57    429.64 o 
   6   2  14    16365.38    16824.78    549.92 o 
   8   2  14    20358.73    22115.39    749.80 o 
  10   2  14     7876.60     8269.20    406.88 o 
  12   2  14     5243.38     5531.22    349.78 o 
  14   2  14     1330.47     1553.72    231.08 o 
  16   2  14      802.97      685.84    183.16 o 
  18   2  14     1617.18     1343.16    216.45 o 
  20   2  14     2779.40     2077.85    324.65 o 
 -29   3  14     3765.70     3349.49    479.10 o 
 -27   3  14     5359.58     5599.77    532.50 o 
 -25   3  14     6795.34     6651.56    557.79 o 
 -23   3  14     3981.45     4025.39    386.70 o 
 -21   3  14     6405.13     6316.92    342.94 o 
 -19   3  14     6307.25     6128.29    302.43 o 
 -17   3  14     7025.71     7372.55    333.68 o 
 -15   3  14    11610.56    11476.37    437.06 o 
 -13   3  14    17151.62    17593.95    526.42 o 
 -11   3  14    23284.67    23254.78    861.29 o 
  -9   3  14     6515.40     6204.52    429.96 o 
  -7   3  14    24480.24    24603.09    655.20 o 
  -5   3  14     7908.46     7619.31    262.19 o 
  -3   3  14     7551.84     7377.08    271.91 o 
  -1   3  14    17612.64    16866.41    483.75 o 
   1   3  14     7219.63     7112.09    415.55 o 
   3   3  14    12476.55    12738.81    544.84 o 
   5   3  14    16381.56    15810.69    704.10 o 
   7   3  14    10780.23    10526.10    460.42 o 
   9   3  14     5774.12     5560.15    315.04 o 
  11   3  14     3949.14     3900.82    297.25 o 
  13   3  14     5280.53     5346.58    372.90 o 
  15   3  14     3706.96     3476.20    314.60 o 
  17   3  14     3389.21     3443.79    336.88 o 
  19   3  14     2987.12     2505.31    377.35 o 
 -28   4  14     3404.46     3206.49    503.85 o 
 -26   4  14     4875.62     4293.75    476.08 o 
 -24   4  14     4700.13     4659.76    448.37 o 
 -22   4  14     4448.79     4512.43    409.38 o 
 -20   4  14     7279.95     7178.85    357.40 o 
 -18   4  14     7701.53     8283.77    359.87 o 
 -16   4  14    12169.17    12244.04    522.92 o 
 -14   4  14     8878.40     9200.61    342.09 o 
 -12   4  14    12844.06    12142.00    424.01 o 
 -10   4  14     6020.66     5580.31    273.54 o 
  -8   4  14    13253.27    12736.63    437.29 o 
  -6   4  14     9871.66     9611.17    343.29 o 
  -4   4  14    10581.07    10391.29    483.93 o 
  -2   4  14    16269.22    16229.72    656.44 o 
   0   4  14    15189.13    15407.40    875.06 o 
   2   4  14    21823.80    21585.11    968.34 o 
   4   4  14     4206.03     4116.19    224.22 o 
   6   4  14     5426.09     4767.94    320.41 o 
   8   4  14     3449.10     3402.74    228.80 o 
  10   4  14     3382.04     3527.97    430.81 o 
  12   4  14     5712.30     5908.12    484.66 o 
  14   4  14     5160.70     5493.81    496.97 o 
  16   4  14     6823.99     7047.83    617.41 o 
  18   4  14     5421.62     4644.28    673.53 o 
 -25   5  14     4503.96     3894.52    648.44 o 
 -23   5  14     5431.32     5355.06    642.22 o 
 -21   5  14     5098.31     5003.06    530.73 o 
 -19   5  14     3354.28     3501.55    333.09 o 
 -17   5  14     3786.57     4101.23    347.95 o 
 -15   5  14     4892.89     5194.14    380.36 o 
 -13   5  14     3325.78     3425.45    298.84 o 
 -11   5  14     6943.07     7137.83    425.53 o 
  -9   5  14     7589.18     7807.85    537.11 o 
  -7   5  14    11940.33    11795.77    564.98 o 
  -5   5  14     7889.10     7627.71    431.96 o 
  -3   5  14     6575.80     6658.68    399.66 o 
  -1   5  14     7224.33     6782.25    470.19 o 
   1   5  14     3325.80     3181.93    285.63 o 
   3   5  14     1925.85     2560.04    286.61 o 
   5   5  14     6463.37     6566.95    440.73 o 
   7   5  14     4512.91     4728.29    392.74 o 
   9   5  14     4820.13     5046.13    435.64 o 
  11   5  14     3478.19     3584.09    400.60 o 
  13   5  14     4801.71     4977.73    545.01 o 
  15   5  14     2047.26     2177.78    390.31 o 
  17   5  14     1826.95     1623.35    457.22 o 
 -22   6  14     4512.43     3985.48    572.95 o 
 -20   6  14     5825.29     5711.08    574.43 o 
 -18   6  14     5263.27     5268.23    540.28 o 
 -16   6  14     5523.52     5597.82    440.24 o 
 -14   6  14     3420.88     3510.26    348.17 o 
 -12   6  14     6039.29     6507.77    440.93 o 
 -10   6  14     4021.11     4824.69    384.21 o 
  -8   6  14    14669.64    14395.70    711.21 o 
  -6   6  14     5638.82     6252.17    431.36 o 
  -4   6  14     6117.98     6436.71    443.40 o 
  -2   6  14     6131.79     6062.00    431.83 o 
   0   6  14     4601.40     4836.17    533.72 o 
   2   6  14     5872.73     6110.13    468.97 o 
   4   6  14     4065.00     4892.78    546.64 o 
   6   6  14    10119.29    10446.48    659.67 o 
   8   6  14     6119.54     6072.17    548.14 o 
  10   6  14     5250.32     5757.55    526.86 o 
  12   6  14     3373.33     3739.35    444.47 o 
  14   6  14      708.09      902.22    310.90 o 
 -19   7  14     2441.72     2620.17    454.35 o 
 -17   7  14     3293.62     3039.48    385.03 o 
 -15   7  14     3469.45     3650.41    388.29 o 
 -13   7  14     2463.80     2522.91    349.23 o 
 -11   7  14     2644.21     2687.03    323.43 o 
  -9   7  14     2117.31     2157.66    315.64 o 
  -7   7  14     3764.48     3892.74    388.37 o 
  -5   7  14     4534.54     4729.78    403.45 o 
  -3   7  14     2604.54     2933.84    336.75 o 
  -1   7  14     4250.30     4334.35    401.35 o 
   1   7  14     4154.88     4251.01    407.48 o 
   3   7  14     2802.26     3092.16    362.76 o 
   5   7  14     2997.54     2920.14    364.81 o 
   7   7  14     1614.21     1800.93    344.52 o 
   9   7  14     1974.45     1816.68    329.62 o 
 -12   8  14     2697.41     2423.57    336.77 o 
 -10   8  14     1400.84     1919.40    396.08 o 
  -8   8  14     2462.62     2545.58    378.61 o 
  -6   8  14     3276.78     3711.43    405.54 o 
  -4   8  14     3489.09     4286.09    447.96 o 
  -2   8  14     4949.58     5098.27    505.18 o 
   0   8  14     4810.14     5426.63    552.17 o 
   2   8  14     2817.99     3029.03    410.52 o 
 -29   1  15      402.49      554.37    276.37 o 
 -27   1  15      145.39      108.77    233.14 o 
 -25   1  15       27.66      254.72    202.63 o 
 -23   1  15      311.88      401.78    194.16 o 
 -21   1  15     1508.85     1347.65    153.04 o 
 -19   1  15     2090.56     2213.64    195.17 o 
 -17   1  15        3.55       51.67     89.44 o 
 -15   1  15      153.86      178.24    109.29 o 
 -13   1  15     1847.18     1503.72    206.50 o 
 -11   1  15     1359.21     1234.62    138.54 o 
  -9   1  15      429.61      493.10     88.38 o 
  -7   1  15      873.78      595.75    109.28 o 
  -5   1  15     2521.06     2058.21    216.24 o 
  -3   1  15     2416.00     2195.91    130.69 o 
  -1   1  15     4018.15     3990.73    180.88 o 
   1   1  15       47.14      -10.47    125.34 o 
   3   1  15      255.01      315.11     80.17 o 
   5   1  15      813.79      896.27    131.78 o 
   7   1  15      535.30      508.72    131.57 o 
   9   1  15       60.72      -29.15     91.14 o 
  11   1  15        8.01       74.05    193.21 o 
  13   1  15     1138.24     1529.74    204.49 o 
  15   1  15      534.65      529.87    174.85 o 
  17   1  15      124.67       80.10    150.40 o 
  19   1  15        2.92     -195.22    254.74 o 
  21   1  15        8.85      112.57    214.45 o 
 -30   2  15      264.97      522.38    281.45 o 
 -28   2  15      245.80      -60.31    215.47 o 
 -26   2  15      163.53     -119.75    182.62 o 
 -24   2  15       43.73       22.05    151.83 o 
 -22   2  15      601.17      407.32    189.12 o 
 -20   2  15       50.91       15.52     88.75 o 
 -18   2  15      192.56      330.27    115.54 o 
 -16   2  15      250.82      271.47    115.57 o 
 -14   2  15     1450.60     1588.83    156.30 o 
 -12   2  15       80.66       73.38     96.39 o 
 -10   2  15     1100.73     1094.42    164.38 o 
  -8   2  15     1104.08      991.71    139.00 o 
  -6   2  15      719.18      682.25    106.71 o 
  -4   2  15      190.27      374.55    183.13 o 
  -2   2  15      401.49      216.72    123.78 o 
   0   2  15      430.33      393.06    119.14 o 
   2   2  15        9.84      -32.02     69.21 o 
   4   2  15     2374.31     2329.78    173.30 o 
   6   2  15       30.37       94.46    111.62 o 
   8   2  15       94.78      -18.09     93.47 o 
  10   2  15       16.47       93.81    110.60 o 
  12   2  15        0.64      182.93    148.16 o 
  14   2  15      141.90      156.24    150.30 o 
  16   2  15        0.55      -49.57    142.46 o 
  18   2  15       29.19      286.01    229.79 o 
  20   2  15        8.75      128.48    247.43 o 
 -29   3  15      219.55      204.73    245.53 o 
 -27   3  15       22.87       84.65    193.86 o 
 -25   3  15      841.92     1113.15    260.13 o 
 -23   3  15      748.94      946.67    227.24 o 
 -21   3  15        1.08      -37.26     90.03 o 
 -19   3  15       92.92       39.34     97.53 o 
 -17   3  15      565.91      470.32    114.97 o 
 -15   3  15       27.11       67.23     87.82 o 
 -13   3  15       17.01      -75.61     90.51 o 
 -11   3  15     2424.00     2650.54    258.75 o 
  -9   3  15     5492.90     5384.20    331.18 o 
  -7   3  15      849.52      729.92    153.52 o 
  -5   3  15      114.55      334.80    165.79 o 
  -3   3  15      575.29      571.54    153.96 o 
  -1   3  15       71.46      314.66    160.27 o 
   1   3  15      261.61      253.49    121.85 o 
   3   3  15      118.49       85.81    118.24 o 
   5   3  15     2976.97     2745.85    195.98 o 
   7   3  15     1504.97     1704.17    184.67 o 
   9   3  15     2075.52     2141.09    204.69 o 
  11   3  15        1.44       51.05    125.40 o 
  13   3  15       23.31      -99.98    143.64 o 
  15   3  15      135.81       46.61    128.29 o 
  17   3  15       34.84      110.26    171.00 o 
  19   3  15        3.09     -263.01    270.36 o 
 -26   4  15       93.22      118.23    257.03 o 
 -24   4  15      654.23      666.09    280.68 o 
 -22   4  15      511.82      606.88    200.37 o 
 -20   4  15      201.52       66.68    120.83 o 
 -18   4  15      143.33       97.66    180.82 o 
 -16   4  15      296.02      311.37    147.43 o 
 -14   4  15      797.23      857.50    145.63 o 
 -12   4  15      623.66      860.71    144.44 o 
 -10   4  15      597.50      866.91    155.47 o 
  -8   4  15     2229.07     2214.49    232.63 o 
  -6   4  15       38.06      -70.09    116.87 o 
  -4   4  15      840.31      840.75    168.80 o 
  -2   4  15       25.59       33.31    113.96 o 
   0   4  15      171.00      217.20    147.17 o 
   2   4  15      153.46      224.86    136.25 o 
   4   4  15      586.89      747.63    206.56 o 
   6   4  15        2.89       -2.51    119.73 o 
   8   4  15       63.29      -27.00    140.28 o 
  10   4  15       91.00       69.97    152.61 o 
  12   4  15       69.74     1138.38    732.77 o 
  14   4  15       13.80     -110.21    176.12 o 
  16   4  15       99.31     -121.67    192.71 o 
 -25   5  15       75.36     -295.92    295.92 o 
 -23   5  15      757.02      590.49    310.40 o 
 -21   5  15     1124.18     1164.74    426.38 o 
 -19   5  15      387.96      354.62    172.24 o 
 -17   5  15      419.23      925.94    210.20 o 
 -15   5  15      108.48      193.78    162.02 o 
 -13   5  15     1278.21     1356.50    223.84 o 
 -11   5  15      461.66      854.67    201.64 o 
  -9   5  15      202.94      267.13    148.10 o 
  -7   5  15      217.44      235.21    143.50 o 
  -5   5  15     2039.35     2049.28    259.48 o 
  -3   5  15     2363.76     2291.14    262.47 o 
  -1   5  15      831.46     1073.24    198.79 o 
   1   5  15      319.68      595.89    285.23 o 
   3   5  15      502.22      595.60    188.46 o 
   5   5  15      153.54      -65.39    209.95 o 
   7   5  15      108.20      302.21    170.92 o 
   9   5  15      140.34      309.91    186.03 o 
  11   5  15      413.05      692.68    240.40 o 
  13   5  15      360.61      693.90    272.83 o 
  15   5  15       63.25      204.75    238.74 o 
 -22   6  15        5.31      349.98    283.05 o 
 -20   6  15      293.87      630.78    266.37 o 
 -18   6  15        4.73     -172.32    172.32 o 
 -16   6  15       61.00     -130.12    159.27 o 
 -14   6  15        4.08       25.61    134.43 o 
 -12   6  15       73.08        6.03    124.50 o 
 -10   6  15       51.57       54.67    202.33 o 
  -8   6  15      132.57        3.75    194.49 o 
  -6   6  15      618.46      576.53    195.25 o 
  -4   6  15      159.33       74.25    159.78 o 
  -2   6  15       18.77      -52.56    149.28 o 
   0   6  15       11.04       -0.04    140.18 o 
   2   6  15       23.76      276.46    177.13 o 
   4   6  15       41.95     -109.17    159.94 o 
   6   6  15       32.17       92.47    195.45 o 
   8   6  15       53.44      129.50    172.78 o 
  10   6  15       22.51      138.22    192.60 o 
  12   6  15      124.00      175.95    180.36 o 
 -17   7  15        8.86      104.78    165.34 o 
 -15   7  15       46.08        9.21    147.21 o 
 -13   7  15      390.92      412.59    210.48 o 
 -11   7  15      429.32      661.24    221.68 o 
  -9   7  15      129.52      212.94    162.48 o 
  -7   7  15      226.96      423.25    200.46 o 
  -5   7  15      302.22      456.57    306.71 o 
  -3   7  15       16.31     -184.29    184.29 o 
  -1   7  15      158.33      143.58    230.92 o 
   1   7  15        9.46      242.58    236.78 o 
   3   7  15      205.24       82.78    161.05 o 
   5   7  15       56.27       42.58    185.27 o 
   7   7  15      436.18      683.15    268.01 o 
  -8   8  15        4.80      -63.16    165.43 o 
  -6   8  15      653.66      543.97    230.61 o 
  -4   8  15      100.18       88.75    178.96 o 
  -2   8  15      185.38      161.82    178.45 o 
 -30   0  16     2545.10     2828.76   1071.69 o 
 -28   0  16     5717.55     6313.01    878.20 o 
 -26   0  16     7311.24     7085.18   1158.24 o 
 -24   0  16     7979.00     8778.20    910.84 o 
 -22   0  16    10329.00     9631.91    821.34 o 
 -20   0  16     2302.34     2814.89    331.30 o 
 -18   0  16    13054.80    13507.51    690.97 o 
 -16   0  16     7349.87     7674.79    442.13 o 
 -14   0  16     9160.79     9069.31    434.55 o 
 -12   0  16    12754.21    12212.02    491.20 o 
 -10   0  16    14573.13    13979.87    530.66 o 
  -8   0  16    31651.79    30541.11    936.86 o 
  -6   0  16    17587.15    17235.44    543.70 o 
  -4   0  16    17633.27    17346.73    774.10 o 
  -2   0  16     8605.72     8607.29    564.95 o 
   0   0  16    12905.41    12863.32    814.42 o 
   2   0  16    11852.26    10886.25    698.37 o 
   4   0  16     3819.64     3488.90    995.40 o 
   6   0  16     6626.47     6111.49    740.50 o 
   8   0  16    13466.54    13641.94    965.96 o 
  10   0  16     8217.47     9228.45   1085.62 o 
  12   0  16     9309.95    11788.17   2261.47 o 
  14   0  16     5153.29     7524.69   1725.26 o 
  16   0  16     5932.22     7139.17   2167.95 o 
  18   0  16     2488.58     2164.65    798.08 o 
  20   0  16      748.18      724.73    602.96 o 
 -29   1  16     3919.71     3652.73    488.53 o 
 -27   1  16     5067.45     4977.52    569.61 o 
 -25   1  16     7064.89     7305.30    580.79 o 
 -23   1  16     8427.96     8466.42    566.52 o 
 -21   1  16     8620.58     8526.84    394.16 o 
 -19   1  16     3174.56     3302.15    238.63 o 
 -17   1  16     1244.77     1357.38    153.61 o 
 -15   1  16     5618.08     5499.86    368.96 o 
 -13   1  16     8169.96     8156.49    310.56 o 
 -11   1  16     8870.89     8278.83    336.79 o 
  -9   1  16    22583.40    22252.99    640.89 o 
  -7   1  16    14229.28    13656.27    532.49 o 
  -5   1  16    12960.33    12248.69    475.04 o 
  -3   1  16     6214.38     6242.22    231.63 o 
  -1   1  16     7224.11     7336.90    267.59 o 
   1   1  16     1402.73     1569.43    252.52 o 
   3   1  16     5484.02     4690.65    249.48 o 
   5   1  16     8602.43     7903.52    453.91 o 
   7   1  16     5619.71     4881.48    343.16 o 
   9   1  16    11524.61    10984.72    663.86 o 
  11   1  16     1964.97     2070.36    331.00 o 
  13   1  16     4461.95     5357.34    509.26 o 
  15   1  16     2681.03     3493.42    429.22 o 
  17   1  16     1170.13     1704.73    354.92 o 
  19   1  16     1348.88     1413.38    410.60 o 
 -28   2  16     4521.55     4359.72    519.05 o 
 -26   2  16     5399.91     5420.30    519.77 o 
 -24   2  16    10171.60     9787.98    651.75 o 
 -22   2  16     7626.37     6859.55    485.81 o 
 -20   2  16     3517.86     3483.60    265.32 o 
 -18   2  16     6532.17     6753.66    318.65 o 
 -16   2  16     5938.91     6627.41    319.61 o 
 -14   2  16     7779.04     8314.33    333.05 o 
 -12   2  16     9177.75     9601.40    387.32 o 
 -10   2  16    20494.14    21219.93    646.02 o 
  -8   2  16    21316.13    20841.42    607.37 o 
  -6   2  16     7522.04     7202.52    276.26 o 
  -4   2  16    13268.94    12912.81    415.48 o 
  -2   2  16     2755.04     2739.07    167.75 o 
   0   2  16     6403.33     6039.39    265.87 o 
   2   2  16    13281.21    12799.79    457.22 o 
   4   2  16    13231.27    13016.62    475.73 o 
   6   2  16    11279.43    12040.64    476.71 o 
   8   2  16    10079.07    10411.41    557.73 o 
  10   2  16     6932.98     6903.88    455.53 o 
  12   2  16     1745.39     1741.00    238.47 o 
  14   2  16      974.40     1290.85    228.22 o 
  16   2  16     1831.79     2139.16    323.25 o 
  18   2  16     2213.70     1677.68    432.88 o 
 -27   3  16     2892.15     3153.65    484.59 o 
 -25   3  16     4162.97     4086.23    446.47 o 
 -23   3  16     6895.01     6104.43    501.47 o 
 -21   3  16     5408.10     5464.63    343.86 o 
 -19   3  16     4720.37     4698.39    343.78 o 
 -17   3  16     4578.16     4609.15    268.30 o 
 -15   3  16     7280.77     7674.38    376.70 o 
 -13   3  16     5401.63     5568.15    288.94 o 
 -11   3  16     9124.55     9303.63    371.13 o 
  -9   3  16    12186.69    11946.74    656.32 o 
  -7   3  16     7502.60     7843.75    469.24 o 
  -5   3  16    10457.32    10346.04    466.12 o 
  -3   3  16    10193.25    10393.42    484.02 o 
  -1   3  16     8171.55     8544.42    421.66 o 
   1   3  16     6647.63     6415.36    389.61 o 
   3   3  16     4312.87     4721.09    253.76 o 
   5   3  16     8526.89     8106.42    375.40 o 
   7   3  16     2879.53     3091.34    239.14 o 
   9   3  16     6375.41     6273.36    360.44 o 
  11   3  16     3303.09     3501.43    431.14 o 
  13   3  16     2488.76     2965.20    352.86 o 
  15   3  16     3988.63     4331.38    373.78 o 
  17   3  16     2404.71     2532.88    773.14 o 
 -26   4  16     1918.07     1944.88    462.41 o 
 -24   4  16     3056.63     3285.49    544.74 o 
 -22   4  16     2030.78     2197.72    437.43 o 
 -20   4  16     4579.82     4465.17    351.98 o 
 -18   4  16     5671.74     6047.50    373.08 o 
 -16   4  16     6088.75     6000.93    477.61 o 
 -14   4  16     7267.84     6997.41    341.44 o 
 -12   4  16     4968.76     4586.65    284.48 o 
 -10   4  16     6985.59     7007.36    409.29 o 
  -8   4  16     4293.67     4750.44    336.54 o 
  -6   4  16     5479.52     5864.43    372.32 o 
  -4   4  16    10867.06    11564.15    558.64 o 
  -2   4  16     6841.49     7246.37    426.58 o 
   0   4  16     5212.54     5924.52    386.24 o 
   2   4  16     5499.81     5397.09    425.51 o 
   4   4  16     4243.88     3891.58    430.28 o 
   6   4  16     1497.80     1864.49    255.34 o 
   8   4  16     1953.26     2099.99    314.71 o 
  10   4  16     5232.65     5995.19    552.35 o 
  12   4  16     4095.63     4485.95    476.77 o 
  14   4  16     4738.93     4816.73    494.33 o 
  16   4  16     1885.79     2081.12    391.84 o 
 -23   5  16     3199.72     3922.37    584.50 o 
 -21   5  16     4553.97     4752.89    570.26 o 
 -19   5  16     4001.09     3754.62    364.44 o 
 -17   5  16     3688.94     3840.90    365.34 o 
 -15   5  16     5309.92     5865.65    470.62 o 
 -13   5  16     6686.09     7244.69    498.05 o 
 -11   5  16     6583.87     6731.91    444.84 o 
  -9   5  16     6164.99     6186.54    444.67 o 
  -7   5  16     7043.78     7297.31    457.73 o 
  -5   5  16     5802.81     5652.59    428.27 o 
  -3   5  16     8179.98     8329.56    492.36 o 
  -1   5  16     5331.86     5064.62    392.21 o 
   1   5  16     4266.05     4239.78    383.84 o 
   3   5  16     5315.77     4889.16    416.57 o 
   5   5  16     4206.59     4116.56    383.28 o 
   7   5  16     4172.08     4392.32    613.75 o 
   9   5  16     4764.46     4538.49    475.14 o 
  11   5  16     3415.06     4066.05    693.41 o 
  13   5  16     2187.43     2552.78    389.47 o 
 -20   6  16     2483.51     2480.50    458.82 o 
 -18   6  16     3913.24     3894.56    404.50 o 
 -16   6  16     2785.25     3106.13    362.77 o 
 -14   6  16     4019.75     4669.14    433.67 o 
 -12   6  16     3412.10     3269.41    342.38 o 
 -10   6  16     3661.16     3911.98    382.39 o 
  -8   6  16     1897.86     2438.14    305.14 o 
  -6   6  16     3072.02     2893.45    389.94 o 
  -4   6  16     1895.20     1823.38    286.17 o 
  -2   6  16     2857.58     2618.51    337.48 o 
   0   6  16     3011.00     2821.65    342.19 o 
   2   6  16     4758.29     4564.86    421.14 o 
   4   6  16     4043.07     4202.95    414.53 o 
   6   6  16     3318.12     3432.64    420.88 o 
   8   6  16     1815.79     1783.99    320.26 o 
  10   6  16     1206.68      690.43    264.84 o 
 -15   7  16     3791.54     3605.11    471.04 o 
 -13   7  16     2944.91     2999.10    361.32 o 
 -11   7  16     2349.13     2458.60    361.35 o 
  -9   7  16     2224.61     1866.48    303.04 o 
  -7   7  16     1514.60     1893.69    295.45 o 
  -5   7  16     3480.09     3342.17    376.36 o 
  -3   7  16     5066.97     5355.22    511.04 o 
  -1   7  16     4295.24     4365.34    441.27 o 
   1   7  16     2854.45     3131.86    384.40 o 
   3   7  16     4196.74     4477.71    487.84 o 
   5   7  16     2172.97     2352.93    354.20 o 
 -29   1  17       87.66      229.36    231.68 o 
 -27   1  17      123.14      249.68    241.40 o 
 -25   1  17       43.59      254.96    350.04 o 
 -23   1  17      472.45      730.94    225.50 o 
 -21   1  17       74.95       76.91    148.17 o 
 -19   1  17      661.04     1043.61    152.57 o 
 -17   1  17      106.46       52.93     95.88 o 
 -15   1  17      554.65      654.11    118.50 o 
 -13   1  17     3189.10     3141.71    200.61 o 
 -11   1  17       60.79      191.70    103.06 o 
  -9   1  17       68.10       45.56     78.77 o 
  -7   1  17      447.49      398.59    111.89 o 
  -5   1  17     1482.37     1557.63    137.13 o 
  -3   1  17     1016.69      980.25    131.30 o 
  -1   1  17       44.20      115.37     93.94 o 
   1   1  17      730.80     1114.34    179.56 o 
   3   1  17     1835.94     1727.94    153.36 o 
   5   1  17      679.35      931.79    224.70 o 
   7   1  17      485.40      834.32    202.82 o 
   9   1  17       86.77     -135.45    149.60 o 
  11   1  17      640.69      514.73    199.13 o 
  13   1  17       94.71     1209.57    442.98 o 
  15   1  17      176.97       76.06    183.88 o 
  17   1  17        8.77     -167.48    318.35 o 
 -28   2  17        5.09       67.96    223.12 o 
 -26   2  17       15.48       30.31    167.23 o 
 -24   2  17       36.31      168.44    181.66 o 
 -22   2  17       16.31     -165.67    165.67 o 
 -20   2  17     1200.86     1385.90    173.50 o 
 -18   2  17      103.68      136.63    116.32 o 
 -16   2  17      284.49      477.40    141.20 o 
 -14   2  17      121.26      131.34     98.55 o 
 -12   2  17        3.00       25.88    111.33 o 
 -10   2  17       97.29      816.49    507.99 o 
  -8   2  17      723.59     1001.83    288.59 o 
  -6   2  17      345.49      273.40     98.38 o 
  -4   2  17     1517.66     1133.34    135.13 o 
  -2   2  17      442.26      597.57    112.64 o 
   0   2  17       13.04       10.54     74.17 o 
   2   2  17     1089.99     1213.94    140.32 o 
   4   2  17       29.17      105.98     91.78 o 
   6   2  17       51.76      -56.61     93.20 o 
   8   2  17      264.72      410.33    135.34 o 
  10   2  17      479.69      459.68    149.37 o 
  12   2  17       25.47     1009.93    595.76 o 
  14   2  17      359.47      299.04    197.57 o 
  16   2  17        2.86     -135.31    182.22 o 
 -27   3  17        1.19      100.68    217.47 o 
 -25   3  17      364.91      367.28    235.38 o 
 -23   3  17      121.18      418.22    225.81 o 
 -21   3  17      189.74      164.83    116.00 o 
 -19   3  17      323.02      464.04    173.95 o 
 -17   3  17       69.37      119.90    117.26 o 
 -15   3  17      685.26      801.72    179.64 o 
 -13   3  17        4.83      170.13    103.90 o 
 -11   3  17      130.17      296.68    118.69 o 
  -9   3  17      955.83     1064.78    243.21 o 
  -7   3  17     1182.10     1074.59    139.16 o 
  -5   3  17     1500.21     1856.98    209.49 o 
  -3   3  17       34.89       97.27    127.53 o 
  -1   3  17      147.59      161.65    195.95 o 
   1   3  17      298.60      553.41    159.50 o 
   3   3  17      631.18      755.81    134.16 o 
   5   3  17       41.79     -103.02    103.02 o 
   7   3  17       37.12       91.17    226.04 o 
   9   3  17      412.24      600.25    163.28 o 
  11   3  17      208.83      271.76    150.35 o 
  13   3  17      234.05      414.61    186.33 o 
  15   3  17        8.41     -121.44    230.45 o 
 -24   4  17       11.77     -101.66    266.55 o 
 -22   4  17      237.24      807.94    301.41 o 
 -20   4  17     1036.82     1269.11    242.30 o 
 -18   4  17      445.76      129.59    187.05 o 
 -16   4  17        3.15      -21.66    146.33 o 
 -14   4  17       59.02      -19.35    128.77 o 
 -12   4  17       18.24       32.50    121.34 o 
 -10   4  17      354.14      477.74    227.69 o 
  -8   4  17        3.41     -146.14    146.14 o 
  -6   4  17      671.52      502.57    167.29 o 
  -4   4  17      738.83      916.44    188.18 o 
  -2   4  17      973.34      878.07    186.13 o 
   0   4  17      239.48      605.91    176.72 o 
   2   4  17      381.57      429.33    156.31 o 
   4   4  17       66.34     -110.48    131.62 o 
   6   4  17      165.54      328.16    171.11 o 
   8   4  17       33.28        2.19    156.82 o 
  10   4  17       29.45      115.58    175.56 o 
  12   4  17      251.16      152.34    187.28 o 
  14   4  17      310.57      215.43    212.47 o 
 -23   5  17      249.04      921.15    422.15 o 
 -21   5  17      566.59      729.06    307.99 o 
 -19   5  17      367.44      284.01    180.62 o 
 -17   5  17        1.31       66.01    150.25 o 
 -15   5  17      131.90      273.50    167.99 o 
 -13   5  17      926.95     1082.34    332.77 o 
 -11   5  17      544.58      713.53    191.88 o 
  -9   5  17       87.25      -34.41    154.63 o 
  -7   5  17      235.83      319.35    166.97 o 
  -5   5  17      838.56      964.52    445.63 o 
  -3   5  17     1002.98     1334.38    234.61 o 
  -1   5  17       56.47      -23.01    170.88 o 
   1   5  17      232.98      113.20    151.02 o 
   3   5  17      138.00       32.01    145.87 o 
   5   5  17      611.49      974.68    238.65 o 
   7   5  17       48.19      -53.50    200.11 o 
   9   5  17       92.79       -9.81    161.47 o 
  11   5  17      337.53      578.08    237.42 o 
 -18   6  17      262.10      237.40    191.17 o 
 -16   6  17       76.75      214.02    177.03 o 
 -14   6  17       26.97       88.67    175.11 o 
 -12   6  17       32.87       52.10    146.00 o 
 -10   6  17       10.37       69.48    156.41 o 
  -8   6  17       23.53       15.57    295.92 o 
  -6   6  17       25.92      -19.59    144.01 o 
  -4   6  17      348.21      454.02    219.28 o 
  -2   6  17       24.23      127.54    155.73 o 
   0   6  17      273.00      285.05    184.92 o 
   2   6  17       23.19        5.75    140.59 o 
   4   6  17        5.91       20.28    157.00 o 
   6   6  17       85.63      197.09    186.50 o 
   8   6  17       44.47      -22.68    167.34 o 
 -13   7  17       71.07       48.07    214.61 o 
 -11   7  17      116.30      -98.47    172.90 o 
  -9   7  17      191.85       60.75    189.73 o 
  -7   7  17      109.51      198.38    213.55 o 
  -5   7  17        3.60      344.40    475.28 o 
  -3   7  17        9.40      256.17    206.35 o 
  -1   7  17      175.21       95.43    275.91 o 
   1   7  17      186.33      583.18    277.61 o 
 -28   0  18     1203.09      763.88    423.82 o 
 -26   0  18     2872.83     2843.22    802.85 o 
 -24   0  18     5477.44     5566.66    673.49 o 
 -22   0  18     5024.04     4064.31    650.64 o 
 -20   0  18     4392.74     4232.50    434.76 o 
 -18   0  18     7858.01     7550.86    565.77 o 
 -16   0  18     3841.20     3888.47    326.03 o 
 -14   0  18     2284.39     2706.98    405.32 o 
 -12   0  18     5117.42     4721.06    328.03 o 
 -10   0  18     4177.92     4101.29    666.31 o 
  -8   0  18     4485.21     5150.61    624.23 o 
  -6   0  18    11361.34    11940.69    772.66 o 
  -4   0  18    11718.23    12438.74    875.83 o 
  -2   0  18     5399.37     5020.36    481.51 o 
   0   0  18     1446.58     1338.03    285.33 o 
   2   0  18     7121.00     6775.99    666.00 o 
   4   0  18      861.95     1007.55    358.33 o 
   6   0  18     3201.27     3141.57    455.89 o 
   8   0  18     1799.68     2238.66    494.69 o 
  10   0  18     6751.24     7410.34   1118.63 o 
  12   0  18     4777.02     5813.32   1500.80 o 
  14   0  18     2367.06     2848.81    570.72 o 
  16   0  18      892.55     1487.55    508.83 o 
 -27   1  18     3022.61     2838.70    420.40 o 
 -25   1  18     5767.95     5644.75    519.62 o 
 -23   1  18     5032.01     4978.80    469.13 o 
 -21   1  18     8847.84     9110.69    442.97 o 
 -19   1  18     9811.95     9861.54    434.47 o 
 -17   1  18     2921.16     3144.52    234.07 o 
 -15   1  18     5219.06     5529.84    306.26 o 
 -13   1  18     2842.25     2702.45    223.03 o 
 -11   1  18    13054.22    13100.71    684.00 o 
  -9   1  18     4796.76     4457.58    310.23 o 
  -7   1  18    12605.36    12262.49    434.25 o 
  -5   1  18    11089.36    11282.47    397.95 o 
  -3   1  18     9605.11     9762.77    352.18 o 
  -1   1  18    12861.23    12829.66    422.78 o 
   1   1  18     4088.55     4156.36    577.66 o 
   3   1  18     4772.77     4910.72    361.82 o 
   5   1  18     4162.15     4474.35    646.27 o 
   7   1  18     6116.34     6281.46    482.50 o 
   9   1  18     3397.73     3936.67    450.76 o 
  11   1  18     3491.79     4624.53    430.63 o 
  13   1  18     4315.17     5249.53    603.71 o 
  15   1  18     2265.02     2590.85    378.28 o 
 -26   2  18     3968.49     3475.74    530.73 o 
 -24   2  18     5888.44     5845.42    574.63 o 
 -22   2  18     4428.86     4824.54    459.42 o 
 -20   2  18     3587.23     3937.15    326.73 o 
 -18   2  18     5004.32     4912.68    343.56 o 
 -16   2  18     2351.71     2574.11    224.86 o 
 -14   2  18     3878.56     3789.46    268.03 o 
 -12   2  18     8175.44     7917.17    422.64 o 
 -10   2  18     3309.49     3488.31    218.63 o 
  -8   2  18     9473.43     8866.86    363.32 o 
  -6   2  18     6562.76     5864.22    265.19 o 
  -4   2  18     5316.45     5081.63    256.95 o 
  -2   2  18     5621.40     5165.48    348.50 o 
   0   2  18     3019.04     3071.55    226.98 o 
   2   2  18     8757.91     8686.66    379.97 o 
   4   2  18     3481.93     3486.47    292.31 o 
   6   2  18     5404.38     5362.32    381.63 o 
   8   2  18     1759.27     1885.51    284.38 o 
  10   2  18     1322.18     1576.24    333.90 o 
  12   2  18     2259.01     2293.88    332.06 o 
  14   2  18     1074.22     1339.17    375.22 o 
  16   2  18     1780.58     1462.49    415.77 o 
 -25   3  18     2729.91     2384.49    447.06 o 
 -23   3  18     3760.55     4136.54    467.85 o 
 -21   3  18     7903.12     7028.44    415.69 o 
 -19   3  18     4349.38     4166.12    321.78 o 
 -17   3  18     4090.50     4158.40    299.43 o 
 -15   3  18     3509.58     3737.78    277.28 o 
 -13   3  18     3808.50     3910.70    308.03 o 
 -11   3  18     3821.58     3944.72    256.97 o 
  -9   3  18     4970.52     4779.90    265.22 o 
  -7   3  18     8438.79     8637.59    357.05 o 
  -5   3  18     6654.03     6747.23    327.58 o 
  -3   3  18     7015.09     7079.04    318.06 o 
  -1   3  18     6280.45     6279.33    308.97 o 
   1   3  18     5857.30     5074.69    277.24 o 
   3   3  18     2203.26     2240.05    205.77 o 
   5   3  18     2068.38     2054.65    208.06 o 
   7   3  18     4567.07     4434.96    501.81 o 
   9   3  18     1758.79     1900.83    242.86 o 
  11   3  18     2455.93     2663.00    476.17 o 
  13   3  18     3311.17     4371.92    638.35 o 
 -24   4  18     3054.65     2862.09    540.83 o 
 -22   4  18     2382.22     1976.68    529.24 o 
 -20   4  18     3398.72     3088.88    336.83 o 
 -18   4  18     5734.41     5160.56    414.48 o 
 -16   4  18     4900.14     4679.23    432.87 o 
 -14   4  18     3410.84     3443.19    352.59 o 
 -12   4  18     5341.94     5273.28    393.63 o 
 -10   4  18     3096.44     3308.55    316.77 o 
  -8   4  18     6813.21     7422.04    460.81 o 
  -6   4  18     6535.25     7100.71    449.41 o 
  -4   4  18     4791.24     4693.34    387.77 o 
  -2   4  18     5167.79     4811.43    375.03 o 
   0   4  18     3595.28     3442.29    351.49 o 
   2   4  18     2475.20     2362.06    282.06 o 
   4   4  18     2506.29     2432.08    292.60 o 
   6   4  18     3158.92     3004.04    331.34 o 
   8   4  18     4859.26     5110.13    643.41 o 
  10   4  18     2298.81     2880.60    370.00 o 
  12   4  18     4053.68     4784.56    688.74 o 
 -21   5  18     2489.66     2388.44    456.53 o 
 -19   5  18     1586.75     1767.05    434.30 o 
 -17   5  18     3661.74     3810.87    383.90 o 
 -15   5  18     2190.50     2865.12    326.62 o 
 -13   5  18     3346.61     3557.65    360.27 o 
 -11   5  18     3200.74     3609.13    371.97 o 
  -9   5  18     3454.11     3542.37    344.24 o 
  -7   5  18     2901.30     3378.16    446.34 o 
  -5   5  18     3177.15     3354.52    342.85 o 
  -3   5  18     1820.16     2050.32    308.16 o 
  -1   5  18     2623.04     2899.60    349.64 o 
   1   5  18     2879.96     3501.27    394.46 o 
   3   5  18     1830.42     2137.02    337.29 o 
   5   5  18     2651.66     3140.56    395.75 o 
   7   5  18     2416.82     2921.46    369.01 o 
   9   5  18     1988.46     1954.68    329.84 o 
 -16   6  18     3604.41     4038.27    446.74 o 
 -14   6  18     2634.74     2731.13    369.77 o 
 -12   6  18     3578.99     3559.85    385.63 o 
 -10   6  18     3820.64     4088.15    420.61 o 
  -8   6  18     2430.54     2448.20    333.09 o 
  -6   6  18     3593.71     3690.42    386.59 o 
  -4   6  18     1702.72     2400.65    323.14 o 
  -2   6  18     2139.00     2357.12    398.52 o 
   0   6  18     3503.80     3942.06    601.37 o 
   2   6  18     3446.94     4130.95    481.95 o 
   4   6  18     3471.26     3717.82    472.31 o 
   6   6  18     1617.52     2179.51    341.99 o 
  -7   7  18     1512.75     1767.10    316.20 o 
  -5   7  18     1631.32     1962.47    325.69 o 
  -3   7  18     1511.21     1868.57    367.39 o 
 -27   1  19        8.79       61.91    208.50 o 
 -25   1  19        1.50       54.84    190.19 o 
 -23   1  19      331.18      152.21    226.40 o 
 -21   1  19       36.97      -82.25    134.70 o 
 -19   1  19       72.16      190.69    129.94 o 
 -17   1  19        7.13       -4.83    112.76 o 
 -15   1  19       65.61      275.67    150.37 o 
 -13   1  19        2.08      155.05    113.50 o 
 -11   1  19       67.34      134.63    102.49 o 
  -9   1  19     1553.82     1269.51    150.87 o 
  -7   1  19     1001.27     1269.31    177.32 o 
  -5   1  19      163.49      249.66    157.94 o 
  -3   1  19        0.13     -141.74    141.74 o 
  -1   1  19      462.58      312.26    212.60 o 
   1   1  19       11.18      -14.26    122.90 o 
   3   1  19      633.72      989.73    205.22 o 
   5   1  19       34.73       71.27    147.63 o 
   7   1  19      630.20      697.89    225.21 o 
   9   1  19      327.99      411.33    216.28 o 
  11   1  19      565.62      667.62    242.42 o 
  13   1  19        9.32      -72.90    186.67 o 
  15   1  19       29.39      132.23    202.93 o 
 -26   2  19      195.96      377.02    250.28 o 
 -24   2  19      109.99      122.14    212.59 o 
 -22   2  19       80.91       51.80    275.31 o 
 -20   2  19      204.65      229.34    138.38 o 
 -18   2  19       15.91      397.89    192.36 o 
 -16   2  19      125.95      194.72    136.76 o 
 -14   2  19       49.64      322.62    132.86 o 
 -12   2  19       74.99      133.82    103.11 o 
 -10   2  19      369.45      478.54    117.52 o 
  -8   2  19       67.36      103.80     99.76 o 
  -6   2  19      122.59      193.60    100.87 o 
  -4   2  19      135.48      259.49    135.79 o 
  -2   2  19       91.08      107.83     92.64 o 
   0   2  19       28.43      -33.78    109.73 o 
   2   2  19       82.01      -47.22     94.83 o 
   4   2  19       11.13      109.99    142.28 o 
   6   2  19        4.29       16.54    146.74 o 
   8   2  19       14.92     -162.85    162.85 o 
  10   2  19      346.16      -13.27    147.80 o 
  12   2  19        0.43      181.17    209.26 o 
  14   2  19       17.83       49.67    203.32 o 
 -25   3  19      300.31      314.63    291.76 o 
 -23   3  19       31.41        2.76    189.94 o 
 -21   3  19        8.24      234.17    152.23 o 
 -19   3  19      191.44      434.73    168.74 o 
 -17   3  19     2611.26     3242.96    308.75 o 
 -15   3  19     1201.86     1311.68    209.93 o 
 -13   3  19      332.83      359.94    136.15 o 
 -11   3  19      676.79      795.10    216.39 o 
  -9   3  19        7.54       30.39     95.08 o 
  -7   3  19      474.36      667.37    136.94 o 
  -5   3  19       12.28      -61.36     89.94 o 
  -3   3  19      214.56      466.33    118.90 o 
  -1   3  19     1245.30     1257.00    156.88 o 
   1   3  19     2502.33     2257.45    214.68 o 
   3   3  19      399.22      774.35    145.95 o 
   5   3  19       65.94       86.35    105.24 o 
   7   3  19       43.94      -54.98    212.88 o 
   9   3  19       74.78      254.43    305.49 o 
  11   3  19        4.52      -58.53    240.75 o 
  13   3  19        8.80       96.40    337.66 o 
 -22   4  19       25.19      -73.52    221.15 o 
 -20   4  19       33.42       -9.97    140.48 o 
 -18   4  19      138.98       63.91    139.65 o 
 -16   4  19      263.49      325.06    176.44 o 
 -14   4  19        6.44     -138.38    199.38 o 
 -12   4  19       16.46      130.40    145.22 o 
 -10   4  19       27.91      287.00    171.27 o 
  -8   4  19      697.54      601.64    186.92 o 
  -6   4  19      108.95     -162.84    162.84 o 
  -4   4  19       18.68      -58.52    221.39 o 
  -2   4  19        4.40       73.91    139.26 o 
   0   4  19      213.06      313.82    166.65 o 
   2   4  19       10.95       12.57    126.57 o 
   4   4  19        2.09      -50.25    136.99 o 
   6   4  19       94.09      522.71    229.38 o 
   8   4  19      116.05      290.52    182.42 o 
  10   4  19       86.46      164.92    262.49 o 
 -19   5  19        6.30      310.84    240.44 o 
 -17   5  19      110.64      224.47    337.43 o 
 -15   5  19        2.67      -81.13    153.00 o 
 -13   5  19       40.21       63.56    156.01 o 
 -11   5  19       17.88      164.70    188.56 o 
  -9   5  19      386.18      388.79    184.69 o 
  -7   5  19      333.66      577.97    195.88 o 
  -5   5  19      152.05      -15.35    164.70 o 
  -3   5  19       16.08       45.69    148.41 o 
  -1   5  19       16.47      142.54    156.12 o 
   1   5  19      141.59      -16.84    146.31 o 
   3   5  19       30.96      293.49    195.39 o 
   5   5  19       45.96      189.58    172.35 o 
   7   5  19      119.72       99.26    176.18 o 
 -14   6  19      331.85      693.21    251.14 o 
 -12   6  19       77.47      270.25    191.06 o 
 -10   6  19       73.50       27.49    147.82 o 
  -8   6  19       16.57      306.42    198.44 o 
  -6   6  19        5.56       16.71    163.08 o 
  -4   6  19       22.27       -6.23    155.06 o 
  -2   6  19       18.13      545.34    386.76 o 
   0   6  19      245.35       54.44    179.14 o 
   2   6  19      252.34      369.73    239.53 o 
 -26   0  20      608.29      212.72    377.03 o 
 -24   0  20     2991.51     2817.49    736.46 o 
 -22   0  20     6302.62     6516.67   1021.81 o 
 -20   0  20     6223.09     5932.20    624.35 o 
 -18   0  20     6753.57     6443.28    864.83 o 
 -16   0  20     5280.39     5472.77    590.25 o 
 -14   0  20     6373.31     6293.04    936.35 o 
 -12   0  20      685.51     1232.73    545.75 o 
 -10   0  20     3594.07     4312.26    616.16 o 
  -8   0  20     6444.73     6432.16    597.06 o 
  -6   0  20     4668.28     4266.44    516.83 o 
  -4   0  20    10268.27    10060.90    871.92 o 
  -2   0  20     7207.82     6959.49    942.22 o 
   0   0  20     2440.13     5450.96   2026.74 o 
   2   0  20     3336.73     3898.63    770.57 o 
   4   0  20     3730.63     4100.20    540.93 o 
   6   0  20     2887.89     3095.72    559.83 o 
   8   0  20     3507.52     3140.62    531.16 o 
  10   0  20     3020.83     3192.57    580.28 o 
  12   0  20     2679.72     1902.24    488.07 o 
 -25   1  20      758.56      898.09    358.98 o 
 -23   1  20     3125.55     2734.68    415.51 o 
 -21   1  20     3922.35     3481.16    302.92 o 
 -19   1  20     6397.58     6818.73    460.79 o 
 -17   1  20     4194.88     3964.33    311.55 o 
 -15   1  20     4969.30     5268.77    347.48 o 
 -13   1  20     1805.00     1769.92    198.41 o 
 -11   1  20      655.85      640.70    149.73 o 
  -9   1  20     4823.63     4679.82    670.94 o 
  -7   1  20     2765.74     2257.77    258.99 o 
  -5   1  20     4249.66     3698.84    327.19 o 
  -3   1  20     3003.89     2899.30    458.65 o 
  -1   1  20     6987.80     7591.75    483.44 o 
   1   1  20     3930.76     3801.99    341.15 o 
   3   1  20     1150.01     1517.20    258.06 o 
   5   1  20     2204.35     2332.64    302.14 o 
   7   1  20     1370.76     1429.18    297.36 o 
   9   1  20     1836.44     1594.91    334.42 o 
  11   1  20     1594.54     1815.13    329.07 o 
  13   1  20      545.22      549.57    250.34 o 
 -24   2  20     2620.28     3005.46    437.52 o 
 -22   2  20     3226.05     3670.71    414.64 o 
 -20   2  20     2286.89     2435.14    280.08 o 
 -18   2  20     4725.68     5171.25    356.41 o 
 -16   2  20     4138.62     4137.60    312.75 o 
 -14   2  20     4642.79     4609.95    301.54 o 
 -12   2  20     3513.18     3234.09    244.27 o 
 -10   2  20     3822.81     3693.96    308.09 o 
  -8   2  20     3574.05     3537.83    264.45 o 
  -6   2  20     3754.52     3381.12    237.57 o 
  -4   2  20     5820.19     5539.72    291.59 o 
  -2   2  20     4691.60     5198.72    413.19 o 
   0   2  20     3708.52     4060.14    371.50 o 
   2   2  20     4035.67     4311.07    364.79 o 
   4   2  20     3796.30     3853.78    390.70 o 
   6   2  20     1237.93     1150.87    275.59 o 
   8   2  20     1852.80     1877.74    293.24 o 
  10   2  20     1323.02     1595.82    326.41 o 
  12   2  20     1430.59     1352.90    399.07 o 
 -23   3  20     1407.87     1306.60    368.30 o 
 -21   3  20     4065.24     3601.57    523.71 o 
 -19   3  20     4082.71     4235.15    400.49 o 
 -17   3  20     3001.98     3048.01    337.00 o 
 -15   3  20     3100.61     3191.58    291.81 o 
 -13   3  20     2598.11     2522.99    250.96 o 
 -11   3  20     2376.01     2239.52    227.43 o 
  -9   3  20     3081.25     3186.02    239.93 o 
  -7   3  20     2863.24     2975.14    233.60 o 
  -5   3  20     4231.82     3992.60    290.67 o 
  -3   3  20     3573.44     3652.94    244.90 o 
  -1   3  20     4940.05     5012.83    288.93 o 
   1   3  20     1989.57     2170.66    254.25 o 
   3   3  20     2814.44     2881.23    458.89 o 
   5   3  20     1895.76     2025.93    419.70 o 
   7   3  20      748.04     1169.19    356.17 o 
   9   3  20     2581.85     2746.65    522.21 o 
 -20   4  20     1764.73     1762.87    498.07 o 
 -18   4  20     2917.90     3014.24    348.97 o 
 -16   4  20     2092.41     2310.43    442.08 o 
 -14   4  20     2756.67     3057.96    333.13 o 
 -12   4  20     2242.58     2682.37    311.08 o 
 -10   4  20     2105.00     2593.54    288.77 o 
  -8   4  20     3237.74     3330.44    348.48 o 
  -6   4  20     2051.26     2579.47    302.39 o 
  -4   4  20     3970.67     3831.56    353.66 o 
  -2   4  20     1718.09     1803.47    334.14 o 
   0   4  20     1602.23     1625.17    251.86 o 
   2   4  20     1835.94     2081.67    299.70 o 
   4   4  20     1807.77     1608.73    380.30 o 
   6   4  20     1654.63     1806.33    424.19 o 
   8   4  20     1642.98     1801.65    435.10 o 
 -17   5  20     1540.69     1639.40    303.09 o 
 -15   5  20     3054.56     2998.40    359.39 o 
 -13   5  20     3073.30     3640.92    538.38 o 
 -11   5  20     2925.58     3225.04    355.71 o 
  -9   5  20     2759.04     2465.92    318.84 o 
  -7   5  20     1888.77     2340.22    317.38 o 
  -5   5  20     1624.19     1870.39    318.93 o 
  -3   5  20     2391.97     2617.65    363.01 o 
  -1   5  20     2472.06     2606.33    344.08 o 
   1   5  20     2256.58     2413.89    324.64 o 
   3   5  20     2056.71     2297.82    364.86 o 
   5   5  20     3303.03     3284.35    641.88 o 
 -10   6  20     1873.26     1503.61    296.42 o 
  -8   6  20     2229.35     2252.12    494.33 o 
  -6   6  20      560.75      798.24    248.83 o 
  -4   6  20     1743.35     2220.70    338.54 o 
  -2   6  20     1055.47     1639.82    329.94 o 
 -23   1  21       99.24      210.48    271.68 o 
 -21   1  21       45.35      156.82    412.24 o 
 -19   1  21      391.56      428.82    207.97 o 
 -17   1  21       83.48      120.74    166.79 o 
 -15   1  21       14.41       73.67    170.25 o 
 -13   1  21      331.96      244.62    208.89 o 
 -11   1  21      623.92     1044.49    239.60 o 
  -9   1  21       61.21      -53.14    144.39 o 
  -7   1  21        4.10      293.30    168.48 o 
  -5   1  21      178.22      395.14    328.47 o 
  -3   1  21      335.84      311.43    156.85 o 
  -1   1  21     1000.62     1319.57    258.10 o 
   1   1  21       44.92      190.08    164.54 o 
   3   1  21      145.08      257.54    337.13 o 
   5   1  21      242.35      338.15    315.51 o 
   7   1  21       70.14     -109.68    170.19 o 
   9   1  21      165.87      166.48    196.67 o 
  11   1  21       40.49       72.50    172.80 o 
 -22   2  21      253.36      193.37    292.31 o 
 -20   2  21       38.11       64.74    128.52 o 
 -18   2  21       18.75       20.39    114.20 o 
 -16   2  21      122.16      194.30    143.73 o 
 -14   2  21        6.14      -10.87    113.70 o 
 -12   2  21     1409.45     1503.21    191.37 o 
 -10   2  21        6.82       12.88    217.75 o 
  -8   2  21        1.87      171.12    165.64 o 
  -6   2  21        2.47     -173.42    173.42 o 
  -4   2  21        3.66      -55.01    147.85 o 
  -2   2  21       38.09      123.08    155.55 o 
   0   2  21      109.83       44.48    136.67 o 
   2   2  21      196.31      -11.53    210.16 o 
   4   2  21      123.00      -18.71    150.52 o 
   6   2  21       39.52       38.93    154.57 o 
   8   2  21       54.03      280.73    225.51 o 
  10   2  21        0.30     -290.25    290.25 o 
 -21   3  21        2.74     -162.68    259.30 o 
 -19   3  21        2.57      263.81    185.32 o 
 -17   3  21       55.45      119.88    154.01 o 
 -15   3  21      152.64      -59.85    149.90 o 
 -13   3  21       41.26      249.34    167.69 o 
 -11   3  21      106.13       21.80    117.21 o 
  -9   3  21      176.79      105.96    135.08 o 
  -7   3  21      255.79      645.25    179.54 o 
  -5   3  21       15.23      147.36    141.22 o 
  -3   3  21      295.60      230.04    222.05 o 
  -1   3  21        7.99      136.16    329.99 o 
   1   3  21      211.80       38.95    202.95 o 
   3   3  21        7.77      165.64    224.27 o 
   5   3  21       15.36      -91.30    226.69 o 
   7   3  21      865.28     1603.95    420.81 o 
 -18   4  21       33.84      218.48    182.09 o 
 -16   4  21      151.02      224.06    175.62 o 
 -14   4  21      326.73      368.87    239.25 o 
 -12   4  21      299.25      261.76    169.39 o 
 -10   4  21      467.25      496.86    195.07 o 
  -8   4  21        8.15      200.90    225.65 o 
  -6   4  21       51.30      -42.64    148.95 o 
  -4   4  21       39.80       42.46    153.75 o 
  -2   4  21        1.34      -45.36    178.47 o 
   0   4  21       24.99       73.13    218.62 o 
   2   4  21      156.93      -44.27    252.70 o 
   4   4  21      102.14      549.67    580.12 o 
   6   4  21      172.31      327.32    321.03 o 
 -15   5  21      143.64      303.73    197.40 o 
 -13   5  21       93.61      -68.09    159.74 o 
 -11   5  21      307.56      277.38    186.21 o 
  -9   5  21      373.44      931.68    266.95 o 
  -7   5  21        1.32      -83.03    168.76 o 
  -5   5  21       76.24      211.83    183.17 o 
  -3   5  21      159.61      243.89    182.28 o 
  -1   5  21       82.59      474.94    305.57 o 
   1   5  21        2.68     -276.23    276.23 o 
 -22   0  22     1059.50     1041.61    665.31 o 
 -20   0  22     2609.37     2157.75    445.96 o 
 -18   0  22     2496.00     2740.84    743.07 o 
 -16   0  22     2893.75     3218.17    514.11 o 
 -14   0  22      635.41      818.68    327.19 o 
 -12   0  22     6974.37     7604.67   1186.48 o 
 -10   0  22      668.50      865.35    359.43 o 
  -8   0  22     1549.89     1844.02    612.50 o 
  -6   0  22     1745.00     1507.32    423.25 o 
  -4   0  22     1924.87     2414.42    466.52 o 
  -2   0  22     3207.70     2827.49    454.93 o 
   0   0  22      638.34      880.64    319.65 o 
   2   0  22     2802.12     3075.38    683.65 o 
   4   0  22     1213.87     1639.20    399.97 o 
   6   0  22     1624.24     2234.80    478.30 o 
   8   0  22     1518.05     1620.96    865.56 o 
 -23   1  22      496.19      654.13    403.81 o 
 -21   1  22     1928.57     2111.79    495.46 o 
 -19   1  22     3253.17     3448.67    387.51 o 
 -17   1  22     3679.45     3821.03    392.34 o 
 -15   1  22     3963.47     4602.00    440.84 o 
 -13   1  22     4194.11     4801.32    418.46 o 
 -11   1  22     2918.22     2763.99    323.32 o 
  -9   1  22     1553.30     1358.67    241.61 o 
  -7   1  22     2095.09     2271.56    281.84 o 
  -5   1  22     2289.34     2158.14    283.72 o 
  -3   1  22     2340.21     2259.86    322.56 o 
  -1   1  22     2023.89     1938.47    288.87 o 
   1   1  22     5449.89     5096.56    443.11 o 
   3   1  22     2176.23     2684.52    374.50 o 
   5   1  22     2120.09     2800.03    409.74 o 
   7   1  22     1043.30     1738.36    332.66 o 
 -22   2  22      971.43     1428.92    591.22 o 
 -20   2  22     1172.56     1317.67    439.90 o 
 -18   2  22     1951.68     1737.35    303.33 o 
 -16   2  22     4075.39     4429.06    432.87 o 
 -14   2  22     2072.40     2566.96    331.14 o 
 -12   2  22     4075.21     4045.75    413.10 o 
 -10   2  22     1976.63     2189.02    288.03 o 
  -8   2  22      956.80     1122.78    225.86 o 
  -6   2  22     1155.36     1324.36    232.98 o 
  -4   2  22     2231.92     2327.76    290.39 o 
  -2   2  22     2348.65     2441.76    334.36 o 
   0   2  22     1529.95     1524.20    264.65 o 
   2   2  22     2549.28     2512.04    346.43 o 
   4   2  22     1072.04     1119.69    258.18 o 
   6   2  22     1167.58     1199.48    373.05 o 
 -19   3  22     2033.97     2232.59    403.88 o 
 -17   3  22     2229.67     2934.35    464.21 o 
 -15   3  22     2764.25     2559.46    446.66 o 
 -13   3  22     1579.74     1452.64    385.79 o 
 -11   3  22     2153.08     2660.26    444.40 o 
  -9   3  22     2063.62     2555.27    434.44 o 
  -7   3  22     1803.69     1302.08    342.69 o 
  -5   3  22     1784.79     2554.02    445.75 o 
  -3   3  22     1342.60     1429.77    407.91 o 
  -1   3  22     2522.14     2943.01    681.36 o 
   1   3  22     1626.68     1851.37    405.63 o 
   3   3  22     1169.19     1305.17    451.31 o 
   5   3  22     1417.98     1621.05    727.03 o 
 -16   4  22     1430.80     1992.98    499.83 o 
 -14   4  22     1340.91     1176.07    244.74 o 
 -12   4  22     1405.76     1649.68    279.40 o 
 -10   4  22     2021.31     2732.63    458.56 o 
  -8   4  22     1679.35     1790.17    408.81 o 
  -6   4  22     2522.89     3000.81    490.49 o 
  -4   4  22     2180.15     2278.70    445.75 o 
  -2   4  22     1422.30     1601.81   1028.33 o 
   0   4  22     1061.71     1554.47    405.24 o 
   2   4  22     1603.21     1610.07    428.95 o 
 -19   1  23      139.71      522.93    304.60 o 
 -17   1  23        0.60      166.54    192.59 o 
 -15   1  23      181.85      482.79    382.11 o 
 -13   1  23       78.62      290.67    249.44 o 
 -11   1  23      205.20      805.59    251.57 o 
  -9   1  23      106.66      -78.76    198.62 o 
  -7   1  23       15.55        3.61    159.51 o 
  -5   1  23      154.29      205.04    193.46 o 
  -3   1  23       99.92       -7.16    139.54 o 
  -1   1  23       18.73       -2.28    140.24 o 
   1   1  23        4.86      101.91    242.14 o 
   3   1  23      298.07      274.67    211.42 o 
   5   1  23      282.28      554.86    229.93 o 
 -18   2  23        4.86     -231.12    231.12 o 
 -16   2  23        0.46      -40.90    162.75 o 
 -14   2  23        2.19     -180.59    180.59 o 
 -12   2  23      121.24       25.23    157.26 o 
 -10   2  23      222.37      116.55    189.18 o 
  -8   2  23       13.58       93.28    147.11 o 
  -6   2  23       27.51      153.97    178.98 o 
  -4   2  23       12.08      106.74    151.29 o 
  -2   2  23      115.41       52.11    152.08 o 
   0   2  23       47.42       63.18    222.51 o 
   2   2  23       22.77     -116.74    221.40 o 
   4   2  23       23.27      -14.56    214.14 o 
 -17   3  23       13.49     -162.97    234.59 o 
 -15   3  23        1.77     -192.56    252.09 o 
 -13   3  23        4.14      328.46    285.70 o 
 -11   3  23        5.24       -3.46    205.43 o 
  -9   3  23       27.35      -12.88    374.22 o 
  -7   3  23      556.60      774.05    316.38 o 
  -5   3  23      161.27      -88.74    243.08 o 
  -3   3  23      186.95      199.95    254.45 o 
  -1   3  23      163.79      325.74    270.62 o 
   1   3  23       78.07       46.42    231.52 o 
 -12   4  23       48.04       78.86    380.46 o 
 -10   4  23       42.36     -261.54    264.72 o 
  -8   4  23       46.90      213.46    261.00 o 
  -6   4  23       26.95      476.84    714.24 o 
  -4   4  23       59.55      324.95    270.49 o 
 -18   0  24     1100.09     1471.34    476.66 o 
 -16   0  24     1899.45     2167.76    940.38 o 
 -14   0  24     1703.88     1403.13    404.95 o 
 -12   0  24     1531.72     1567.47    406.16 o 
 -10   0  24     3467.19     3664.99    563.23 o 
  -8   0  24     1892.29     1607.34    771.31 o 
  -6   0  24     1571.21      981.17    346.73 o 
  -4   0  24      893.74      610.73    311.98 o 
  -2   0  24     1789.49      960.56    346.76 o 
   0   0  24     1332.68     1322.44    629.73 o 
   2   0  24      834.77     1575.76   1019.24 o 
 -17   1  24      873.44     1349.94    349.50 o 
 -15   1  24     2857.67     2678.73    413.45 o 
 -13   1  24     1708.97     2107.48    347.82 o 
 -11   1  24     1078.75     1377.01    275.85 o 
  -9   1  24     1607.19     1780.32    317.84 o 
  -7   1  24     1033.01     1141.84    403.21 o 
  -5   1  24      969.47      854.43    232.55 o 
  -3   1  24      498.12      838.63    323.59 o 
  -1   1  24     1220.98      912.58    255.35 o 
   1   1  24      888.31      617.17    244.88 o 
 -16   2  24     1332.68     1564.93    374.28 o 
 -14   2  24     2758.85     2698.19    482.46 o 
 -12   2  24     1485.70     1726.09    433.99 o 
 -10   2  24     1301.30     1618.70    397.11 o 
  -8   2  24     1428.23     1697.97    405.34 o 
  -6   2  24      701.45      677.41    320.73 o 
  -4   2  24     1100.71     1673.20    403.10 o 
  -2   2  24     1884.41     2056.67    429.37 o 
   0   2  24     1031.47      928.43    342.01 o 
 -11   3  24      817.96     1913.11    482.71 o 
  -9   3  24     1608.39     2643.23    503.93 o 
  -7   3  24     1169.74     1896.50    435.55 o 
  -5   3  24     1109.82     1498.69    497.09 o 
 -11   1  25       22.86      -82.43    171.91 o 
  -9   1  25        3.84      135.95    176.73 o 
  -7   1  25       49.64       68.06    165.64 o 
  -5   1  25       55.09      429.53    391.32 o 
                                                 
